# Supplementary material for: Analysis of Transcriptome and Terpene Constituents of Scots Pine Genotypes Inherently Resistant or Susceptible to Heterobasidion annosum
Source: Front Plant Sci. 2022 Jul 13;13:947734. doi: 10.3389/fpls.2022.947734 (PMC9326466; doi:10.3389/fpls.2022.947734)
Supplement: Supplementary file 1 [file Data_Sheet_1.xlsx]

## Sheet: Supplementary Table 1
Supplementary Table 1. Information of the 236 Scots pine families used in this study.
Family type	Family ID	Mother	Father	Seed lot number
FS	1	E1102	E1885	R01-89-0851
FS	2	E147	E2126	G04-00-0260
FS	3	E147	K1094	R01-98-0575
FS	4	E165	E4039	R01-94-0235
FS	5	E165	E636C	R01-94-0234
FS	6	E1694	E172	R01-01-0295
FS	7	E1883	K216B	R01-01-0254
FS	8	E1944	E2203	G04-01-0093
FS	9	E2120	K755	R01-98-0583
FS	10	E2123	E2226	G04-02-0168
FS	11	E2126	E1271	R01-96-0407
FS	12	E2126	K1094	R01-96-0408
FS	13	E2126	K297	R01-96-0405
FS	14	E2127	E1	G04-01-0066
FS	15	E2135	E2124	G04-02-0191
FS	16	E2197	E2533	R01-94-0238
FS	17	E2199	K617	G04-02-0180
FS	18	E2201	E2570	G04-01-0074
FS	19	E2201	E4039	R01-97-0650
FS	20	E2232	E2127	G04-02-0184
FS	21	E2232	E2197	R01-92-0519
FS	22	E2233	E2533	R01-96-0389
FS	23	E2533	E1878	G04-02-0192
FS	24	E2580	K1141	R01-06-0064
FS	25	E2581	E2580	G04-05-0067
FS	26	E2644	K255	G04-98-0319
FS	27	E2644	K406	G04-01-0077
FS	28	E2882	E151	G04-98-0322
FS	29	E627	E725	R01-96-0426
FS	30	E634	E2125	G04-98-0293
FS	31	E636C	E4039	R01-92-0768
FS	32	E637D	E2199	G04-01-0050
FS	33	E637D	E2203	G04-01-0051
FS	34	E637D	K816	G04-98-0303
FS	35	E709	E2124	G04-02-0173
FS	36	E709	E710	R01-94-0275
FS	38	E729	E2570	G04-02-0174
FS	39	E729	E4039	R01-96-0385
FS	40	K1015	K684	R01-88-1122
FS	41	K1084	K442D	G04-07-0630
FS	42	K1141	E2856	G04-06-0060
FS	43	K1141	K577	G04-06-0059
FS	44	K135	K649	G04-03-0159
FS	45	K205	E3157	R01-95-0563
FS	46	K214B	K662	R01-88-0940
FS	47	K226	K331	R01-88-0907
FS	48	K297	E2650	G04-02-0169
FS	49	K383	K415	R01-96-0429
FS	50	K406	K880	G04-01-0073
FS	51	K408	E2124	G04-02-0176
FS	52	K415	E1880	G04-01-0072
FS	53	K426	K214C	R01-92-0775
FS	54	K466	K651	G04-03-0163
FS	55	K468	K704	G04-05-0066
FS	56	K535	K783	G04-05-0050
FS	57	K577	E2580	G04-06-0053
FS	58	K586	K589	G04-05-0056
FS	59	K651	K661	G04-04-0037
FS	60	K657	K1287	G04-06-0057
FS	61	K657	K1576	G04-06-0056
FS	62	K696	E1862	G04-98-0316
FS	63	K696	E2570	G04-01-0071
FS	64	K706	K589	G04-06-0052
FS	65	K710	K1303	G04-06-0055
FS	66	K710	K715	G04-06-0054
FS	67	K731	K646	R01-94-0243
FS	68	K731	K648	G04-03-0147
FS	69	K739	K872	G04-03-0150
FS	70	K741	K1294	G04-04-0049
FS	71	K75	K648	G04-03-0158
FS	72	K755	E1873	G04-99-0092
FS	73	K757	E1878	G04-01-0096
FS	74	K783	K770	G04-06-0063
FS	75	K803	E1881	G04-99-0097
FS	76	K803	K606	G04-01-0100
FS	77	K816	E2227	G04-99-0098
FS	78	K816	E2650	G04-01-0101
FS	79	K827	E2120	G04-98-0330
FS	80	K827	K216B	G04-01-0102
FS	81	K827	K818	G04-01-0103
FS	82	K872	K666	G04-04-0044
FS	83	K9	K135	G04-03-0154
FS	84	K905	K818	G04-01-0069
FS	85	K912	K684	R01-88-1120
FS	86	K919	E2231	G04-02-0198
HS	87	E1271	Sv97	R01-84-0782
HS	88	E151	Sv98	R01-84-0649
HS	89	E165	Sv96	R01-84-0569
HS	90	E1694	Sv358	R01-87-1095
HS	91	E172	Sv89	R01-92-0610
HS	92	E1861	Sv358	R01-92-0878
HS	93	E1862	Sv99	R01-84-0599
HS	94	E1873	Sv97	R01-87-1064
HS	95	E1880	Sv219	R01-92-0676
HS	96	E1881	Sv92	R01-86-0768
HS	97	E1883	Sv358	R01-92-0879
HS	98	E1885	Sv99	R01-88-1063
HS	99	E1956	Sv99	R01-88-1084
HS	100	E2120	Sv358	R01-92-0880
HS	101	E2123	Sv99	R01-87-0932
HS	102	E2124	Sv219	R01-96-0334
HS	103	E2125	Sv97	R01-87-1065
HS	104	E2126	Sv97	R01-87-1066
HS	105	E2128	Sv358	R01-92-0881
HS	106	E2131	Sv124	R01-87-1024
HS	107	E2142	Sv97	R01-88-1232
HS	108	E2197	Sv358	R01-92-0882
HS	109	E2199	Sv99	R01-87-0938
HS	110	E2201	Sv201	R01-89-1684
HS	111	E2227	Sv201	R01-86-0673
HS	112	E2231	Sv219	R01-96-0336
HS	113	E2233	Sv282	R01-92-0690
HS	114	E2254	Sv201	R01-92-0664
HS	115	E2533	Sv358	R01-92-0883
HS	116	E2570	Kok24	G04-85-0708
HS	117	E2644	Sv219	R01-96-0337
HS	118	E2650	Sv282	R01-92-0693
HS	119	E2856	Sv219	R01-96-0338
HS	120	E2882	Kok23	G04-95-0397
HS	121	E3117	Kok20	G04-85-0712
HS	122	E3120	Sv219	R01-96-0340
HS	123	E3157	Sv358	R01-92-0886
HS	124	E4035	Sv96	R01-84-0584
HS	125	E4039	Sv96	R01-86-0878
HS	126	E627	Sv358	R01-92-0874
HS	127	E631D	Sv358	R01-92-0875
HS	128	E636C	Sv358	R01-92-0876
HS	129	E710D	Sv357	R01-84-0922
HS	130	K1015	Sv358	R01-92-0977
HS	131	K1066	Sv219	R01-97-0727
HS	132	K1099	Sv155	R01-92-0655
HS	133	K11	Sv124	R01-88-1187
HS	134	K1284	Sv358	R01-92-0978
HS	135	K1285	Sv339	R01-87-0997
HS	136	K1287	Sv124	R01-87-1039
HS	137	K1303	Sv339	R01-88-1308
HS	138	K204	Sv98	R01-84-0679
HS	139	K205	Sv358	R01-92-0941
HS	140	K214	Sv97	R01-87-1079
HS	141	K214B	Sv124	R01-88-1188
HS	142	K214C	Sv337	R01-88-1137
HS	143	K216	Sv98	R01-84-0684
HS	144	K216B	Sv97	R01-87-1080
HS	145	K224	Sv358	R01-92-0942
HS	146	K226	Sv358	R01-92-0943
HS	147	K255	Sv358	R01-92-0944
HS	148	K294	Sv99	R01-86-0935
HS	149	K297	Sv201	R01-86-0718
HS	150	K327	Sv92	R01-86-0797
HS	151	K331	Sv358	R01-92-0945
HS	152	K383	Sv358	R01-92-0946
HS	153	K393	Kok20	G04-86-0251
HS	154	K408	Kok20	G04-87-0574
HS	155	K418	Sv337	R01-84-0742
HS	156	K451	Sv358	R01-92-0948
HS	157	K464	Sv92	R01-86-0812
HS	158	K466	Kok20	G04-87-0578
HS	159	K535	Kok20	G04-85-0752
HS	160	K536	Kok20	G04-85-0754
HS	161	K585	Sv219	R01-96-0345
HS	162	K589	Sv339	R01-88-1296
HS	163	K606	Kok25	G04-85-0764
HS	164	K646	Sv358	R01-92-0955
HS	165	K649	Sv92	R01-86-0838
HS	166	K651	Sv219	R01-96-0348
HS	167	K657	Sv358	R01-92-0956
HS	168	K661	Sv92	R01-86-0842
HS	169	K662	Sv358	R01-92-0957
HS	170	K679	Sv358	R01-92-0959
HS	171	K682	Sv358	R01-92-0960
HS	172	K684	Sv358	R01-92-0961
HS	173	K696	Sv201	R01-86-0726
HS	174	K702	Sv97	R01-88-1255
HS	175	K704	Sv358	R01-87-1134
HS	176	K706	Sv337	R01-84-0749
HS	177	K710	Sv337	R01-84-0751
HS	178	K731	Sv358	R01-92-0962
HS	179	K739	Sv358	R01-92-0965
HS	180	K741	Kok24	G04-92-1130
HS	181	K755	Sv124	R01-88-1189
HS	182	K757	Sv358	R01-92-0966
HS	183	K770	Sv337	R01-88-1152
HS	184	K782	Sv92	R01-86-0862
HS	185	K783	Sv92	R01-86-0863
HS	186	K795	Sv201	R01-86-0729
HS	187	K803	Sv337	R01-84-0753
HS	188	K816	Sv201	R01-89-1686
HS	189	K818	Sv201	R01-89-1687
HS	190	K827	Sv337	R01-84-0754
HS	191	K832	Sv358	R01-92-0970
HS	192	K872	Sv358	R01-92-0971
HS	193	K880	Sv219	R01-97-0726
HS	194	K881	Sv337	R01-97-0734
HS	195	K9	Sv124	R01-87-1025
HS	196	K905	Sv124	R01-86-0950
HS	197	K909	Sv201	R01-86-0749
HS	198	K912	Sv358	R01-92-0973
HS	199	K915	Sv337	R01-92-0713
HS	200	K917	Sv201	R01-92-0674
HS	201	K919	Sv337	R01-87-0980
HS	202	K942	Sv358	R01-92-0974
HSpc	265	11		R01-03-262
HSpc	267	16		R01-03-267
HSpc	273	puu 2		G01-02-0076
HSpc	274	puu 7		G01-02-0081
HSpc	275	puu 9		G01-02-0083
HSpc	277	puu 15		G01-02-0089
HSpc	279	puu 19		G01-02-0093
HSpc	280	puu 25		G01-02-0099
HSpc	281	puu 32		G01-02-0106
HSpc	283	puu 11		G01-85-550
HSpc	284	puu 22		G01-85-552
HSpc	286	puu 40		G01-85-555
HSpc	287	puu 72		G01-85-560
HSpc	288	puu 76		G01-85-561
HSpc	289	puu 139		G01-85-569
HSpc	290	puu 152		G01-85-572
HSpc	291	puu 198		G01-85-577
HSpc	292	puu 200		G01-85-578
HSpc	293	puu 8		G01-77-595
HSpc	296	puu 39		G01-77-621
HSpc	297	puu74		G01-77-652
HSpc	299	puu144		G01-77-709
HSpc	300	puu 159		G01-77-718
HSpc	301	puu 203		G01-77-741
HSpc	302	puu 364		G01-77-902
HSpc	303	puu 54		G03-03-0060
HSpc	304	puu 59		G03-03-0061
HSpc	305	puu 88		G03-03-0062
HSpc	306	puu 110		G03-03-0064
HSpc	307	puu 143		G03-03-0068
HSpc	308	puu 165		G03-03-0072
HSpc	309	puu 166		G03-03-0073
HSpc	310	puu 173		G03-03-0074
HSpc	311	puu 174		G03-03-0075
HSpc	312	puu 193		G03-03-0079

## Sheet: Supplementary Table 2
Supplementary Table 2. t-test: two-sample assuming equal variances for Figure 1A
	FS		HS		HSpm
	infected	control	infected	control	infected	control
Mean	6.44782	4.02185	6.59219	2.48972	5.12204	3.56347
Variance	1.88208	0.355911	1.54531	0.41329	1.56974	0.343897
Observations	85	82	116	114	35	20
Pooled Variance	1.13287		0.984266		1.13029
Hypothesized Mean Difference	0		0		0
df	165		228		53
t Stat	14.7249		31.3549		5.22998
P(T<=t) one-tail	3.55783e-32		6.12489e-85		1.47011e-06
t Critical one-tail	1.65414		1.65156		1.67412
P(T<=t) two-tail	7.11566e-32		1.22498e-84		2.94022e-06
t Critical two-tail	1.97445		1.97042		2.00575

## Sheet: Supplementary Table 3
Supplementary Table 3. Anova: single factor for Figure 1B
Source of Variation	SS	df	MS	F	P-value	F crit
Between Groups	23.6949	2	11.8475	13.1061	0.000158866	3.42213
Within Groups	20.7912	23	0.903965
Total	44.4862	25

## Sheet: Supplementary Table 4
Supplementary Table 4. Concentrations (mean and standard error, SE) of detected terpenes in resistant and susceptible groups.
Compound	Concentration (µg/mg fresh weight)
	Resistant		Susceptible		p value
	Mean	SE	Mean	SE
Tricyclene	2.13362	0.165153	3.39518	0.37027	0.00269256
α-Pinene	148.324	11.3277	203.512	17.6113	0.0103367
Camphene	8.4475	0.659034	11.7895	1.05176	0.00886317
Sabinene	3.82765	0.465215	5.20925	0.898798	0.176582
β-Pinene	6.27753	0.769354	9.36686	0.988335	0.0160926
Myrcene	7.03173	0.601642	7.00545	0.499497	0.973281
α-Phellandrene	0.19099	0.0722736	0.217025	0.0661949	0.791297
3-Carene	133.951	15.269	90.0721	13.3071	0.033686
α-Terpinene	0.444882	0.104278	0.380634	0.0586343	0.592935
p-Cymene	15.6251	1.16658	20.978	2.11269	0.0297983
Limonene + β-Phellandrene	8.73117	0.543122	11.3681	1.01134	0.0246094
cis-Ocimene	0.056162	0.0295004	0.0624126	0.0435269	0.905717
trans-β-Ocimene	3.5254	0.406571	3.09057	0.446686	0.473983
δ-Terpinene	0.686669	0.169753	0.386347	0.11728	0.149983
Terpinolene	11.1623	1.22061	8.22674	1.10857	0.079357
Allo-ocimene	0	0	0.0177803	0.0124609	0.158056
Bornyl acetate	1.19204	0.224686	1.93788	0.409772	0.115
Total monoterpene	351.608	20.431	377.016	19.2073	0.367998
α-Copaene	0.0137677	0.00971628	0.0356968	0.0168405	0.263213
β-Elemene	1.0545	0.150071	0.902487	0.126986	0.441965
Longifolene	0.0668736	0.0431793	0.0659559	0.0338124	0.986697
β-Caryophyllene	9.89113	0.799383	8.66416	0.572072	0.21612
α-Humulene	2.23816	0.179024	1.99856	0.129793	0.282295
β-Cubebene	0.0710026	0.0409079	0.165201	0.0696531	0.247513
α-Amorphene	0.0654534	0.0330723	0.0721861	0.0228177	0.867409
GermacreneD	1.11928	0.231331	1.43166	0.324426	0.435704
α-Muurolene	1.61167	0.211855	1.69066	0.279843	0.822583
δ-Cadinene	0.792161	0.198558	0.737241	0.227171	0.856087
γ-Cadinene	1.19012	0.155454	1.21792	0.210512	0.915698
α-Cadinene	0.0409864	0.0242007	0.0676894	0.0308123	0.497775
Total sesquiterpene	18.1551	1.36081	17.0494	1.53969	0.59223
Total terpene	369.763	21.3928	394.066	20.2796	0.412482

## Sheet: Supplementary Table 5
Supplementary Table 5. Pearson correlation coefficients (above diagnoal) and p values (below diagnoal) between monoterpene compounds.
	Tricyclene	α-Pinene	Camphene	β-Pinene	3-Carene	p-Cymene	Limonene + β-Phellandrene
Tricyclene		0.732651	0.901842	0.727552	-0.557285	0.730397	0.748478
α-Pinene	2.5735e-13		0.810657	0.740783	-0.61666	0.530086	0.91026
Camphene	0	0		0.781629	-0.541533	0.55851	0.819631
β-Pinene	4.52527e-13	1.01696e-13	4.44089e-16		-0.588572	0.438353	0.764819
3-Carene	3.68542e-07	8.04523e-09	9.01241e-07	5.40558e-08		-0.13442	-0.502183
p-Cymene	3.30846e-13	1.67839e-06	3.43115e-07	0.0001175	0.260273		0.648618
Limonene + β-Phellandrene	4.08562e-14	0	0	5.32907e-15	6.97192e-06	7.23388e-10

## Sheet: Supplementary Table 6
Supplementary Table 6. Number of differentially expressed transcripts (DETs) in resistant and susceptible groups.
Family type	Group	Number of DETs	Number of annotated DETs
FS	Resistant	120	55
	Susceptible	120	59
HS	Resistant	187	106
	Susceptible	475	264
HSpm	Resistant	159	58
	Susceptible	161	69

## Sheet: Supplementary Table 7
Supplementary Table 7. Transcripts highly expressed in resistant or susceptible Scots pine families with functional annotation.
Family type	Group	Trinity ID	log2FC	FDR	Protein name
FS	Resistant	TRINITY_DN1919_c2_g4	11.0735	8.95123e-21	Cytochrome P450 CYP736A12 (EC 1.14.-.-)
FS	Resistant	TRINITY_DN75311_c0_g1	9.01795	1.44327e-06	Probable disease resistance protein At4g33300
FS	Resistant	TRINITY_DN13690_c1_g1	8.9662	4.50608e-10	Galactan beta-1,4-galactosyltransferase GALS1 (EC 2.4.1.-) (Beta-1,4-galactan synthase) (Galactan synthase 1)
FS	Resistant	TRINITY_DN446_c2_g1	8.4344	9.96697e-10	Non-specific phospholipase C2 (EC 3.1.-.-)
FS	Resistant	TRINITY_DN142393_c0_g1	7.9714	0.00381765	Ethylene-responsive transcription factor 2 (NtERF2) (Ethylene-responsive element-binding factor 2) (EREBP-2)
FS	Resistant	TRINITY_DN4534_c0_g2	7.72139	0.000219859	AAA-ATPase At4g25835 (EC 3.6.1.-)
FS	Resistant	TRINITY_DN3762_c0_g2	7.40747	8.55742e-05	Pentatricopeptide repeat-containing protein DWY1, chloroplastic (DYW-domain protein 1)
FS	Resistant	TRINITY_DN46879_c0_g2	7.36814	9.74403e-05	Disease resistance protein TAO1 (EC 3.2.2.6) (Protein TARGET OF AVRB OPERATION 1)
FS	Resistant	TRINITY_DN17728_c0_g2	6.94364	3.42564e-07	Probable pectate lyase 15 (EC 4.2.2.2) (Pectate lyase A11)
FS	Resistant	TRINITY_DN18864_c1_g1	6.88009	0.000393773	Cysteine-rich repeat secretory protein 55
FS	Resistant	TRINITY_DN28731_c1_g1	6.80839	0.00294906	Protein VARIATION IN COMPOUND TRIGGERED ROOT growth response (EC 3.2.2.6)
FS	Resistant	TRINITY_DN30525_c0_g1	6.79189	9.74403e-05	Protein ROOT HAIR SPECIFIC 17 (EC 2.4.1.-) (O-fucosyltransferase 32) (O-FucT-32) (O-fucosyltransferase family protein)
FS	Resistant	TRINITY_DN8077_c0_g1	6.7489	4.47416e-72	Photosystem I chlorophyll a/b-binding protein 3-1, chloroplastic (Lhca3*1) (LHCI type III LHCA3)
FS	Resistant	TRINITY_DN22622_c0_g1	6.62934	0.000228999	Putative pentatricopeptide repeat-containing protein At3g13770, mitochondrial
FS	Resistant	TRINITY_DN2043_c1_g1	6.43515	0.00295315	Pentatricopeptide repeat-containing protein At3g03580
FS	Resistant	TRINITY_DN118675_c0_g1	6.35319	0.00682564	WRKY transcription factor 42 (WRKY DNA-binding protein 42)
FS	Resistant	TRINITY_DN144265_c0_g1	6.31546	0.00758542	Oligopeptide transporter 1 (AtOPT1)
FS	Resistant	TRINITY_DN88992_c0_g1	6.14334	0.0184075	Cation transporter HKT4 (OsHKT4)
FS	Resistant	TRINITY_DN935_c3_g1	6.14024	0.0113031	Pentatricopeptide repeat-containing protein At2g03880, mitochondrial
FS	Resistant	TRINITY_DN108664_c0_g1	6.1332	0.00898133	RNA polymerase sigma factor sigB (Sigma factor B) (Sigma-B) (Protein ABERRANT CHLOROPLAST 1) (RNA polymerase sigma factor sig1) (Atsig1) (Sigma factor 1) (RNA polymerase sigma factor sig2) (Atsig2) (Sigma factor 2) (RNA polymerase sigma factor sigA) (Sigma factor A) (Sigma-A)
FS	Resistant	TRINITY_DN107595_c0_g1	5.99647	0.0213832	Pentatricopeptide repeat-containing protein At3g22470, mitochondrial
FS	Resistant	TRINITY_DN247_c0_g2	5.94127	0.00622654	Mediator of RNA polymerase II transcription subunit 33A (REF4-related 1 protein) (REF4-resembling 1 protein)
FS	Resistant	TRINITY_DN14874_c0_g1	5.88265	0.00162201	Plastocyanin, chloroplastic
FS	Resistant	TRINITY_DN64552_c0_g4	5.64403	0.0388644	Pentatricopeptide repeat-containing protein At4g02750
FS	Resistant	TRINITY_DN22787_c3_g1	5.40832	0.0226398	Pentatricopeptide repeat-containing protein At3g53360, mitochondrial
FS	Resistant	TRINITY_DN1116_c2_g2	5.36512	0.0177551	Cytochrome P450 71A1 (EC 1.14.-.-) (ARP-2) (CYPLXXIA1)
FS	Resistant	TRINITY_DN13297_c0_g2	5.25272	0.0489317	WAT1-related protein At5g47470
FS	Resistant	TRINITY_DN68570_c0_g1	5.10951	0.0344211	Benzaldehyde dehydrogenase, mitochondrial (EC 1.2.1.28) (2-phenylacetaldehyde dehydrogenase) (EC 1.2.1.39) (Acetaldehyde dehydrogenase) (EC 1.2.1.3)
FS	Resistant	TRINITY_DN9835_c0_g3	4.66348	0.000228999	Cullin-1 (OsCUL1) (OsCUL1-1)
FS	Resistant	TRINITY_DN101944_c0_g1	4.61742	1.61752e-10	CASP-like protein 5A1 (PcCASPL5A1)
FS	Resistant	TRINITY_DN15577_c0_g2	4.22919	0.00339958	Protein DETOXIFICATION 46, chloroplastic (AtDTX46) (Multidrug and toxic compound extrusion protein 46) (MATE protein 46) (Protein EDS5 HOMOLOGUE)
FS	Resistant	TRINITY_DN4488_c6_g2	2.98309	0.0201544	Pentatricopeptide repeat-containing protein At4g14050, mitochondrial (Mitochondrial editing factor 35)
FS	Resistant	TRINITY_DN129443_c0_g1	2.93184	4.09844e-07	Cytochrome P450 704C1 (EC 1.14.-.-) (Cytochrome P450 CYPD)
FS	Resistant	TRINITY_DN9071_c0_g1	2.6697	0.0257239	Cytochrome P450 71AU50 (EC 1.14.-.-)
FS	Resistant	TRINITY_DN14264_c0_g4	2.47586	2.34652e-05	Disease resistance protein Roq1 (NAD(+) hydrolase RPV1) (EC 3.2.2.6) (Recognition of XopQ 1 protein)
FS	Resistant	TRINITY_DN2474_c0_g3	2.40569	0.0419956	Protein POLLENLESS 3-LIKE 2
FS	Resistant	TRINITY_DN1247_c2_g2	2.39033	0.0103612	Pentatricopeptide repeat-containing protein At4g02750
FS	Resistant	TRINITY_DN24065_c0_g2	2.22305	9.74403e-05	Mitochondrial outer membrane protein porin 2 (Voltage-dependent anion-selective channel protein 2) (AtVDAC2) (VDAC-2)
FS	Resistant	TRINITY_DN3488_c1_g1	2.04095	0.0144492	Disease resistance protein RPV1 (NAD(+) hydrolase RPV1) (EC 3.2.2.6) (Resistance to Plasmopara viticola protein) (MrRVP1)
FS	Resistant	TRINITY_DN14488_c1_g1	1.97678	0.00622654	Subtilisin-like protease SBT5.6 (EC 3.4.21.-) (Subtilase subfamily 5 member 6) (AtSBT5.6)
FS	Resistant	TRINITY_DN13489_c0_g1	1.94044	0.0394099	Glutathione S-transferase U15 (AtGSTU15) (EC 2.5.1.18) (GST class-tau member 15)
FS	Resistant	TRINITY_DN10521_c0_g1	1.93545	0.0416982	Protein RGF1 INDUCIBLE TRANSCRIPTION FACTOR 1
FS	Resistant	TRINITY_DN6778_c0_g2	1.84396	1.55388e-05	Lipid phosphate phosphatase epsilon 2, chloroplastic (AtLPPE2) (EC 3.1.3.-) (Phosphatidic acid phosphatase epsilon 2) (Plastidic phosphatidic acid phosphatase epsilon 2)
FS	Resistant	TRINITY_DN12043_c1_g1	1.70812	0.0397701	Elongation factor G-2, mitochondrial (EF-Gmt) (mEF-G 1-2) (Elongation factor G1-2)
FS	Resistant	TRINITY_DN12205_c0_g1	1.61215	0.0116186	DNA repair RAD52-like protein 1, mitochondrial (Organellar DNA-binding protein 1)
FS	Resistant	TRINITY_DN2933_c0_g2	1.59075	0.00206691	Putative aluminum-activated malate transporter 3 (AtALMT3)
FS	Resistant	TRINITY_DN61124_c1_g1	1.51023	0.00551405	Alpha-galactosidase 2 (AtAGAL2) (EC 3.2.1.22) (Alpha-D-galactoside galactohydrolase 2) (Melibiase)
FS	Resistant	TRINITY_DN10863_c0_g1	1.42466	4.5189e-05	Histidine--tRNA ligase, cytoplasmic (EC 6.1.1.21) (Histidyl-tRNA synthetase) (HisRS)
FS	Resistant	TRINITY_DN702_c0_g2	1.25196	0.00445615	Protein LURP-one-related 8
FS	Resistant	TRINITY_DN30620_c0_g2	1.19596	0.0255612	Large ribosomal RNA subunit accumulation protein YCED homolog 2, chloroplastic (Protein DUF177B)
FS	Resistant	TRINITY_DN3045_c0_g2	1.14912	0.0290251	GTPase activating protein 1 (OsGAP1) (G-protein binding protein 1) (OsGPBP1)
FS	Resistant	TRINITY_DN28365_c0_g2	1.11822	0.0422098	Protein EXECUTER 2, chloroplastic (AtEX2)
FS	Resistant	TRINITY_DN2235_c0_g1	1.09413	0.00143319	Aspartyl protease family protein At5g10770 (EC 3.4.23.-)
FS	Resistant	TRINITY_DN14540_c1_g1	1.09242	0.00714136	L-3-cyanoalanine synthase 1, mitochondrial (MdCAS1) (EC 4.4.1.9)
FS	Resistant	TRINITY_DN11522_c0_g2	1.00041	4.05917e-06	Enolase (EC 4.2.1.11) (2-phospho-D-glycerate hydro-lyase) (2-phosphoglycerate dehydratase)
FS	Susceptible	TRINITY_DN4754_c0_g2	1.01273	0.0191882	Fasciclin-like arabinogalactan protein 8 (AtAGP8)
FS	Susceptible	TRINITY_DN137044_c0_g1	1.01477	0.00321253	Protein THYLAKOID FORMATION1, chloroplastic
FS	Susceptible	TRINITY_DN6395_c0_g1	1.24057	1.10348e-09	Cinnamoyl-CoA reductase 1 (PhCCR1) (EC 1.2.1.44) (Coniferylaldehyde synthase) (EC 1.2.1.-)
FS	Susceptible	TRINITY_DN4432_c0_g2	1.27995	0.00386632	Probable protein phosphatase 2C 8 (OsPP2C08) (EC 3.1.3.16)
FS	Susceptible	TRINITY_DN11269_c0_g2	1.3418	2.34652e-05	Probable prolyl 4-hydroxylase 3 (AtP4H3) (EC 1.14.11.2)
FS	Susceptible	TRINITY_DN106280_c0_g1	1.38868	0.043179	Stromal cell-derived factor 2-like protein (AtSDF2) (SDF2-like protein)
FS	Susceptible	TRINITY_DN5395_c0_g1	1.40108	0.000751315	Adenylylsulfatase HINT1 (EC 3.6.2.1) (HIS triad family protein 3) (Histidine triad nucleotide-binding protein 1)
FS	Susceptible	TRINITY_DN2583_c0_g2	1.44907	0.016095	Alcohol dehydrogenase (EC 1.1.1.1)
FS	Susceptible	TRINITY_DN78177_c0_g1	1.45497	0.00610012	Serine/threonine-protein kinase D6PK (EC 2.7.11.1) (D6 protein kinase) (Serine/threonine-protein kinase 64) (AtPK64) (Serine/threonine-protein kinase AGC1-1)
FS	Susceptible	TRINITY_DN10863_c0_g2	1.47324	0.00807248	Histidine--tRNA ligase, cytoplasmic (EC 6.1.1.21) (Histidyl-tRNA synthetase) (HisRS)
FS	Susceptible	TRINITY_DN60565_c0_g1	1.47922	0.025591	Transcription factor MYB73 (Myb-related protein 73) (AtMYB73)
FS	Susceptible	TRINITY_DN22484_c1_g1	1.56498	0.0238209	Cytochrome P450 77A3 (EC 1.14.-.-)
FS	Susceptible	TRINITY_DN320_c4_g1	1.71049	0.00063753	Alcohol dehydrogenase class-3 (EC 1.1.1.1) (Alcohol dehydrogenase class-III) (Glutathione-dependent formaldehyde dehydrogenase) (FALDH) (FDH) (GSH-FDH) (EC 1.1.1.-) (S-(hydroxymethyl)glutathione dehydrogenase) (EC 1.1.1.284)
FS	Susceptible	TRINITY_DN77_c0_g2	1.71241	0.00286314	ABC transporter B family member 17 (ABC transporter ABCB.17) (AtABCB17) (P-glycoprotein 17) (Putative multidrug resistance protein 19)
FS	Susceptible	TRINITY_DN15885_c0_g2	1.82558	0.00516558	Blue copper protein
FS	Susceptible	TRINITY_DN18663_c1_g2	1.86487	0.0245692	Formate dehydrogenase, chloroplastic/mitochondrial (FDH) (EC 1.17.1.9) (NAD-dependent formate dehydrogenase)
FS	Susceptible	TRINITY_DN21791_c0_g1	1.87997	0.0450928	Uncharacterized protein At2g39795, mitochondrial
FS	Susceptible	TRINITY_DN77_c0_g1	1.95771	0.00143211	ABC transporter B family member 17 (ABC transporter ABCB.17) (AtABCB17) (P-glycoprotein 17) (Putative multidrug resistance protein 19)
FS	Susceptible	TRINITY_DN10102_c0_g2	2.12937	0.00381765	Pentatricopeptide repeat-containing protein At4g38150
FS	Susceptible	TRINITY_DN15857_c0_g2	2.52403	2.81599e-05	High mobility group B protein 1 (High mobility group protein A) (AtHMGalpha) (HMG alpha) (Nucleosome/chromatin assembly factor group D 01) (Nucleosome/chromatin assembly factor group D 1)
FS	Susceptible	TRINITY_DN17528_c0_g1	2.58986	0.00955717	Protein DETOXIFICATION 27 (AtDTX27) (Multidrug and toxic compound extrusion protein 27) (MATE protein 27)
FS	Susceptible	TRINITY_DN12331_c0_g1	2.6768	0.00871333	Protein EXORDIUM
FS	Susceptible	TRINITY_DN1038_c6_g1	2.73644	0.0158513	Pentatricopeptide repeat-containing protein At4g02750
FS	Susceptible	TRINITY_DN8950_c0_g1	2.92781	0.0214096	Probable serine/threonine-protein kinase PBL11 (EC 2.7.11.1) (PBS1-like protein 11)
FS	Susceptible	TRINITY_DN3572_c0_g2	3.28905	0.000874689	Non-specific lipid-transfer protein (LTP)
FS	Susceptible	TRINITY_DN13180_c0_g1	3.30302	0.0213832	Protein PHOSPHATE-INDUCED 1
FS	Susceptible	TRINITY_DN22743_c1_g1	3.37207	0.0257938	Disease resistance protein TAO1 (EC 3.2.2.6) (Protein TARGET OF AVRB OPERATION 1)
FS	Susceptible	TRINITY_DN164_c0_g1	3.44842	0.0110292	Disease resistance protein RPV1 (NAD(+) hydrolase RPV1) (EC 3.2.2.6) (Resistance to Plasmopara viticola protein) (MrRVP1)
FS	Susceptible	TRINITY_DN14954_c0_g1	3.65419	0.00229615	Omega-hydroxypalmitate O-feruloyl transferase (EC 2.3.1.188) (Omega-hydroxyacid hydroxycinnamoyltransferase) (Protein ALIPHATIC SUBERIN FERULOYL TRANSFERASE)
FS	Susceptible	TRINITY_DN39030_c0_g1	4.18526	0.0144492	Beta-galactosidase 9 (Lactase 9) (EC 3.2.1.23)
FS	Susceptible	TRINITY_DN3672_c0_g1	4.29662	0.0195293	Sucrose synthase 1 (EC 2.4.1.13) (Sucrose-UDP glucosyltransferase 1)
FS	Susceptible	TRINITY_DN55008_c1_g1	4.31822	0.0496152	Pentatricopeptide repeat-containing protein At4g25270, chloroplastic
FS	Susceptible	TRINITY_DN46579_c0_g3	5.62228	0.00150656	Cytochrome P450 704C1 (EC 1.14.-.-) (Cytochrome P450 CYPD)
FS	Susceptible	TRINITY_DN65662_c0_g2	5.63753	0.0137975	Subtilisin-like protease SBT3 (EC 3.4.21.-) (LeSBT3) (SlSBT3) (Subtilase 3)
FS	Susceptible	TRINITY_DN142125_c0_g1	5.6943	0.0365959	Histone-binding protein MSI1 homolog (CAF-1 p48 homolog) (Chromatin assembly factor 1 subunit MSI1 homolog) (CAF-1 subunit MSI1 homolog) (WD-40 repeat-containing protein MSI1 homolog)
FS	Susceptible	TRINITY_DN101499_c0_g1	5.76006	0.0497821	Protein SMAX1-LIKE 4 (AtSMXL4) (Protein HEAT SHOCK PROTEIN-RELATED) (AtHSPR) (EC 3.6.3.-)
FS	Susceptible	TRINITY_DN5474_c0_g1	5.81596	0.00143211	Pentatricopeptide repeat-containing protein At4g02750
FS	Susceptible	TRINITY_DN14640_c3_g1	5.85966	0.00628122	Pentatricopeptide repeat-containing protein At5g66520
FS	Susceptible	TRINITY_DN24320_c1_g1	5.92276	0.00871333	Putative multidrug resistance protein (P-glycoprotein)
FS	Susceptible	TRINITY_DN2336_c5_g1	5.98359	0.013457	Pentatricopeptide repeat-containing protein At2g13600
FS	Susceptible	TRINITY_DN4223_c0_g2	6.11398	0.00837591	Small heat shock protein, chloroplastic (Fragment)
FS	Susceptible	TRINITY_DN4270_c0_g1	6.18806	0.000998366	Chlorophyll a-b binding protein 6A, chloroplastic (LHCI type I CAB-6A) (Light-harvesting complex I 26 kDa protein)
FS	Susceptible	TRINITY_DN19452_c0_g1	6.36702	0.0137866	Pentatricopeptide repeat-containing protein At1g71460, chloroplastic
FS	Susceptible	TRINITY_DN17158_c0_g1	6.54982	0.0140561	Beta-glucosidase 13 (Os4bglu13) (EC 3.2.1.21)
FS	Susceptible	TRINITY_DN26166_c1_g1	6.58798	0.000614518	Protein DETOXIFICATION 27 (AtDTX27) (Multidrug and toxic compound extrusion protein 27) (MATE protein 27)
FS	Susceptible	TRINITY_DN10985_c0_g2	6.68339	7.05345e-05	G-type lectin S-receptor-like serine/threonine-protein kinase At1g61400 (EC 2.7.11.1)
FS	Susceptible	TRINITY_DN16898_c0_g1	6.77455	0.0056997	Pentatricopeptide repeat-containing protein At2g22070
FS	Susceptible	TRINITY_DN6752_c0_g4	6.92991	0.00100518	26S proteasome non-ATPase regulatory subunit 13 homolog B (26S proteasome regulatory subunit RPN9b) (AtRNP9b) (26S proteasome regulatory subunit S11 homolog B)
FS	Susceptible	TRINITY_DN102859_c0_g1	6.95084	0.00898133	Exocyst complex component SEC6 (AtSec6)
FS	Susceptible	TRINITY_DN1609_c1_g2	7.32849	0.000116957	BURP domain-containing protein 16 (OsBURP16) (Protein WGP1) (OsWGP1)
FS	Susceptible	TRINITY_DN144318_c0_g1	7.34746	0.00521733	ATP-dependent DNA helicase Q-like 1 (EC 3.6.4.12) (RecQ-like protein 1) (AtRecQ1) (AtRecQl1)
FS	Susceptible	TRINITY_DN9363_c0_g2	7.65963	6.83104e-05	Galactinol synthase 1 (ArGolS1) (GolS-1) (EC 2.4.1.123)
FS	Susceptible	TRINITY_DN114629_c0_g1	7.70142	3.22199e-07	Oligopeptide transporter 3 (AtOPT3)
FS	Susceptible	TRINITY_DN17372_c1_g2	7.77933	0.00161088	Agglutinin (CCA)
FS	Susceptible	TRINITY_DN14983_c0_g1	7.80504	4.85532e-06	Alcohol dehydrogenase 1 (EC 1.1.1.1)
FS	Susceptible	TRINITY_DN35_c2_g1	7.97952	7.73558e-05	Pentatricopeptide repeat-containing protein At4g02750
FS	Susceptible	TRINITY_DN154380_c0_g1	8.51193	8.11912e-08	Isocitrate lyase (ICL) (EC 4.1.3.1) (Isocitrase) (Isocitratsysase)
FS	Susceptible	TRINITY_DN2362_c0_g5	9.74258	1.62286e-19	PHD finger protein ALFIN-LIKE 3 (Protein AL3)
FS	Susceptible	TRINITY_DN5855_c0_g1	11.3166	1.00448e-08	BURP domain-containing protein 16 (OsBURP16) (Protein WGP1) (OsWGP1)
HS	Resistant	TRINITY_DN19577_c0_g1	10.0402	2.89006e-07	30S ribosomal protein S31, chloroplastic (Chloroplastic small ribosomal subunit protein bTHXc) (Plastid-specific 30S ribosomal protein 4) (PSRP-4)
HS	Resistant	TRINITY_DN5855_c0_g4	9.74462	2.73316e-12	BURP domain-containing protein 16 (OsBURP16) (Protein WGP1) (OsWGP1)
HS	Resistant	TRINITY_DN3717_c0_g4	8.76775	1.76003e-08	L-type lectin-domain containing receptor kinase S.4 (LecRK-S.4) (EC 2.7.11.1)
HS	Resistant	TRINITY_DN14124_c5_g1	8.72501	4.41859e-08	Probable LRR receptor-like serine/threonine-protein kinase At1g53420 (EC 2.7.11.1)
HS	Resistant	TRINITY_DN31484_c0_g1	8.56382	9.33069e-06	ABC transporter B family member 12 (ABC transporter ABCB.12) (AtABCB12) (Multidrug resistance protein 16) (P-glycoprotein 12)
HS	Resistant	TRINITY_DN1727_c2_g1	7.84893	2.89006e-07	Pentatricopeptide repeat-containing protein At3g12770
HS	Resistant	TRINITY_DN2554_c1_g1	7.82071	0.0195827	Probable pectinesterase/pectinesterase inhibitor 51 [Includes: Pectinesterase inhibitor 51 (Pectin methylesterase inhibitor 51); Pectinesterase 51 (PE 51) (EC 3.1.1.11) (Pectin methylesterase 51) (AtPME51)]
HS	Resistant	TRINITY_DN34040_c0_g1	7.76404	0.00278246	S-adenosylmethionine carrier 1, chloroplastic/mitochondrial (S-adenosylmethionine transporter 1) (AtSAMT1)
HS	Resistant	TRINITY_DN11402_c0_g1	7.75468	0.00919714	Alanine--glyoxylate aminotransferase 2 homolog 1, mitochondrial (EC 2.6.1.44) (Beta-alanine-pyruvate aminotransferase 1)
HS	Resistant	TRINITY_DN21512_c4_g1	7.48176	2.32168e-06	Putative pentatricopeptide repeat-containing protein At3g49142
HS	Resistant	TRINITY_DN48071_c0_g2	7.34984	7.15114e-07	Chromatin structure-remodeling complex protein BSH (AtBSH) (Protein BUSHY) (SNF5 homolog)
HS	Resistant	TRINITY_DN16925_c0_g3	7.21105	2.59704e-06	L-type lectin-domain containing receptor kinase IV.2 (Arabidopsis thaliana lectin-receptor kinase a4) (AthlecRK-a4) (LecRK-IV.2) (EC 2.7.11.1) (Protein SMALL, GLUED-TOGETHER, AND COLLAPSED POLLEN)
HS	Resistant	TRINITY_DN18276_c1_g1	6.99251	5.17477e-05	Cinnamoyl-CoA reductase 1 (AtCCR1) (EC 1.2.1.44) (Protein IRREGULAR XYLEM 4)
HS	Resistant	TRINITY_DN622_c2_g1	6.93059	0.00516962	Pentatricopeptide repeat-containing protein At2g13600
HS	Resistant	TRINITY_DN23425_c0_g1	6.92415	0.000161698	Putative pentatricopeptide repeat-containing protein At3g23330
HS	Resistant	TRINITY_DN1609_c1_g1	6.71726	8.91281e-07	BURP domain-containing protein 16 (OsBURP16) (Protein WGP1) (OsWGP1)
HS	Resistant	TRINITY_DN148551_c0_g1	6.52683	0.000329024	Alpha-bisabolene synthase (EC 4.2.3.38) (Terpene synthase 5) (PxaTPS5)
HS	Resistant	TRINITY_DN15416_c1_g1	6.52254	0.0060316	Beta-amylase 3, chloroplastic (EC 3.2.1.2) (1,4-alpha-D-glucan maltohydrolase) (Beta-amylase 8) (Chloroplast beta-amylase) (CT-BMY)
HS	Resistant	TRINITY_DN26166_c1_g1	6.35893	0.000561657	Protein DETOXIFICATION 27 (AtDTX27) (Multidrug and toxic compound extrusion protein 27) (MATE protein 27)
HS	Resistant	TRINITY_DN28050_c1_g1	6.32661	0.00415529	Probable methyltransferase PMT17 (EC 2.1.1.-)
HS	Resistant	TRINITY_DN19829_c0_g1	6.16687	0.0413962	RING-H2 finger protein ATL40 (EC 2.3.2.27) (RING-type E3 ubiquitin transferase ATL40)
HS	Resistant	TRINITY_DN20704_c1_g1	6.1622	0.00168195	Cysteine-rich receptor-like protein kinase 37 (Cysteine-rich RLK37) (EC 2.7.11.-)
HS	Resistant	TRINITY_DN49948_c0_g1	5.99243	0.0172806	Purine permease 1 (AtPUP1)
HS	Resistant	TRINITY_DN21174_c2_g1	5.98513	0.00342359	Pentatricopeptide repeat-containing protein ELI1, chloroplastic (Protein EDITING LACKING INSERTIONAL MUTANT 1)
HS	Resistant	TRINITY_DN70249_c1_g1	5.95108	0.00531157	Pentatricopeptide repeat-containing protein At4g14820
HS	Resistant	TRINITY_DN11868_c0_g1	5.81316	0.0200351	Pentatricopeptide repeat-containing protein At4g37170
HS	Resistant	TRINITY_DN35349_c1_g1	5.6851	0.0104538	Disease resistance protein L6 (NAD(+) hydrolase L6) (EC 3.2.2.6) (NADP(+) hydrolase L6) (EC 3.2.2.-)
HS	Resistant	TRINITY_DN65315_c1_g1	5.618	0.00639265	Beta-fructofuranosidase, insoluble isoenzyme 1 (EC 3.2.1.26) (Cell wall beta-fructosidase 1) (Invertase 1) (Sucrose hydrolase 1)
HS	Resistant	TRINITY_DN101707_c0_g1	5.61698	0.0111578	Disease resistance protein RPV1 (NAD(+) hydrolase RPV1) (EC 3.2.2.6) (Resistance to Plasmopara viticola protein) (MrRVP1)
HS	Resistant	TRINITY_DN43136_c6_g1	5.57438	0.0249392	Pentatricopeptide repeat-containing protein At3g24000, mitochondrial
HS	Resistant	TRINITY_DN2690_c3_g1	5.46541	0.0449771	Endochitinase 1 (EC 3.2.1.14)
HS	Resistant	TRINITY_DN135554_c0_g1	5.4345	0.0331967	G-type lectin S-receptor-like serine/threonine-protein kinase At1g61480 (EC 2.7.11.1)
HS	Resistant	TRINITY_DN12654_c0_g1	5.41519	0.0331062	Probable disease resistance protein At4g33300
HS	Resistant	TRINITY_DN32801_c1_g1	5.39387	0.0450265	Pentatricopeptide repeat-containing protein At3g22690
HS	Resistant	TRINITY_DN30496_c5_g1	5.35821	0.000784413	LRR receptor-like serine/threonine-protein kinase EFR (EC 2.7.11.1) (Elongation factor Tu receptor) (EF-Tu receptor)
HS	Resistant	TRINITY_DN45006_c3_g2	5.34383	0.0240391	Pentatricopeptide repeat-containing protein At2g03880, mitochondrial
HS	Resistant	TRINITY_DN2692_c0_g1	4.87793	0.00933542	Probable serine/threonine-protein kinase PBL8 (EC 2.7.11.1) (PBS1-like protein 8)
HS	Resistant	TRINITY_DN1164_c1_g1	4.87203	0.0256162	Receptor kinase-like protein Xa21 (EC 2.7.11.1) [Cleaved into: Receptor kinase-like protein Xa21, processed]
HS	Resistant	TRINITY_DN21444_c0_g3	4.82807	0.0211034	Pentatricopeptide repeat-containing protein At2g13600
HS	Resistant	TRINITY_DN9676_c0_g2	4.17882	0.00394104	Casein kinase 1-like protein HD16 (EC 2.7.11.1) (Os03g0793500 protein) (Protein EARLY FLOWERING 1) (Protein HEADING DATE 16)
HS	Resistant	TRINITY_DN2738_c0_g1	4.01186	0.00728942	Mediator of RNA polymerase II transcription subunit 25
HS	Resistant	TRINITY_DN7515_c1_g1	3.89411	5.42008e-05	Pentatricopeptide repeat-containing protein At2g22070
HS	Resistant	TRINITY_DN29428_c0_g1	3.70141	0.000728308	Cellulose synthase-like protein E6 (EC 2.4.1.-) (OsCslE6)
HS	Resistant	TRINITY_DN1801_c3_g1	3.65681	0.00656803	Leucine-rich repeat receptor-like serine/threonine-protein kinase BAM2 (EC 2.7.11.1) (Protein BARELY ANY MERISTEM 2)
HS	Resistant	TRINITY_DN19050_c0_g3	3.62014	0.037027	Subtilisin-like protease SBT5.3 (EC 3.4.21.-) (Auxin-induced in root cultures protein 3) (Subtilase subfamily 5 member 3) (AtSBT5.3) (Subtilisin-like protease AIR3)
HS	Resistant	TRINITY_DN5236_c0_g3	3.59227	0.0133815	Casein kinase 1-like protein HD16 (EC 2.7.11.1) (Os03g0793500 protein) (Protein EARLY FLOWERING 1) (Protein HEADING DATE 16)
HS	Resistant	TRINITY_DN46308_c0_g2	3.2235	0.00210473	Protein TIFY 10b
HS	Resistant	TRINITY_DN19841_c0_g2	2.86304	0.00977349	Chaperone protein dnaJ 49 (AtDjC49) (AtJ49)
HS	Resistant	TRINITY_DN3528_c0_g2	2.8557	0.0370562	Abscisic stress-ripening protein 3
HS	Resistant	TRINITY_DN127419_c0_g1	2.76971	0.0134498	LOB domain-containing protein 15 (ASYMMETRIC LEAVES 2-like protein 11) (AS2-like protein 11)
HS	Resistant	TRINITY_DN17995_c0_g2	2.67417	0.0368591	Cysteine-rich repeat secretory protein 55
HS	Resistant	TRINITY_DN1596_c2_g1	2.49646	0.0102754	Pentatricopeptide repeat-containing protein At2g22070
HS	Resistant	TRINITY_DN9676_c0_g1	2.41016	0.0229201	Casein kinase 1-like protein HD16 (EC 2.7.11.1) (Os03g0793500 protein) (Protein EARLY FLOWERING 1) (Protein HEADING DATE 16)
HS	Resistant	TRINITY_DN14021_c1_g2	2.38122	0.00753151	Disease resistance protein TAO1 (EC 3.2.2.6) (Protein TARGET OF AVRB OPERATION 1)
HS	Resistant	TRINITY_DN15477_c0_g1	2.34808	0.00266648	Actin-2
HS	Resistant	TRINITY_DN25105_c1_g1	2.32146	0.0385118	Bifunctional pinoresinol-lariciresinol reductase 2 (PLR-Lu2) ((+)-lariciresinol reductase) (EC 1.23.1.2) ((+)-pinoresinol reductase) (EC 1.23.1.1)
HS	Resistant	TRINITY_DN4081_c0_g2	2.2251	0.00215575	Fructose-bisphosphate aldolase, cytoplasmic isozyme 1 (EC 4.1.2.13)
HS	Resistant	TRINITY_DN31536_c0_g1	2.0885	0.0251493	MADS-box transcription factor 18 (FDRMADS7) (MADS-box protein 2) (MADS-box protein 28) (OsMADS18) (OsMADS2) (OsMADS28)
HS	Resistant	TRINITY_DN2396_c0_g1	2.05888	6.79916e-06	Thioredoxin-like 3-2, chloroplastic (Thioredoxin WCRKC-2)
HS	Resistant	TRINITY_DN8588_c0_g1	2.03623	0.0266028	Probable nucleoredoxin 1 (AtNrx1) (EC 1.8.1.8)
HS	Resistant	TRINITY_DN10967_c0_g1	2.00888	0.000289886	Flavonol synthase/flavanone 3-hydroxylase (EC 1.14.11.9) (EC 1.14.20.6) (CitFLS) (FLS)
HS	Resistant	TRINITY_DN387_c1_g2	1.99239	0.00318636	Acid phosphatase 1 (EC 3.1.3.2) (Apase-1(1))
HS	Resistant	TRINITY_DN387_c2_g1	1.84159	0.0186234	Acid phosphatase 1 (EC 3.1.3.2) (Apase-1(1))
HS	Resistant	TRINITY_DN8183_c0_g1	1.78294	0.0153687	26S proteasome regulatory subunit RPN13 (AtRPN13) (26S proteasome non-ATPase regulatory subunit 13)
HS	Resistant	TRINITY_DN33367_c0_g2	1.73748	0.00408522	Scopoletin glucosyltransferase (EC 2.4.1.128) (Phenylpropanoid:glucosyltransferase 1)
HS	Resistant	TRINITY_DN43858_c0_g2	1.69246	0.0145238	Putative pentatricopeptide repeat-containing protein At3g49142
HS	Resistant	TRINITY_DN4523_c3_g3	1.65717	0.043029	Pentatricopeptide repeat-containing protein At4g02750
HS	Resistant	TRINITY_DN9379_c0_g3	1.58706	0.0105377	Bifunctional pinoresinol-lariciresinol reductase 2 (PLR-Tp2) ((+)-lariciresinol reductase) (EC 1.23.1.2) ((+)-pinoresinol reductase) (EC 1.23.1.1) ((-)-pinoresinol reductase) (EC 1.23.1.3)
HS	Resistant	TRINITY_DN7303_c0_g1	1.5495	0.00356543	Protein DETOXIFICATION 40 (AtDTX40) (Multidrug and toxic compound extrusion protein 40) (MATE protein 40)
HS	Resistant	TRINITY_DN101151_c0_g1	1.52433	0.0102451	Probable aquaporin PIP2-2 (OsPIP2;2) (Plasma membrane intrinsic protein 2-2)
HS	Resistant	TRINITY_DN2419_c0_g2	1.50257	9.33069e-06	Linoleate 9S-lipoxygenase A (EC 1.13.11.58) (Lipoxygenase A)
HS	Resistant	TRINITY_DN34621_c0_g2	1.45624	0.02289	Dynamin-like protein ARC5 (EC 3.6.5.5) (Dynamin-related protein 5B) (Protein ACCUMULATION AND REPLICATION OF CHLOROPLASTS 5)
HS	Resistant	TRINITY_DN12974_c1_g1	1.44429	0.0316391	CBS domain-containing protein CBSCBSPB3
HS	Resistant	TRINITY_DN8753_c0_g3	1.4102	7.29446e-05	Uncharacterized protein At4g22758
HS	Resistant	TRINITY_DN2758_c0_g1	1.40682	8.08068e-08	Vacuolar cation/proton exchanger 3 (Ca(2+)/H(+) antiporter CAX3) (Ca(2+)/H(+) exchanger 3) (Protein CATION EXCHANGER 3)
HS	Resistant	TRINITY_DN1668_c2_g1	1.39408	0.0299267	Oligopeptide transporter 3 (AtOPT3)
HS	Resistant	TRINITY_DN34223_c0_g1	1.34788	0.00184426	Linoleate 9S-lipoxygenase 1 (EC 1.13.11.58) (Lipoxygenase 1) (EC 1.13.11.12)
HS	Resistant	TRINITY_DN9904_c0_g1	1.33789	0.0261758	Protein LATE ELONGATED HYPOCOTYL (PhLHY)
HS	Resistant	TRINITY_DN3603_c0_g1	1.33444	0.000754353	Hydroxyacylglutathione hydrolase 2, mitochondrial (EC 3.1.2.6) (Glyoxalase II) (Glx II)
HS	Resistant	TRINITY_DN11974_c0_g1	1.32174	0.0291757	Ras-related protein RIC1
HS	Resistant	TRINITY_DN2316_c0_g1	1.31799	0.036765	Early light-induced protein, chloroplastic (ELIP)
HS	Resistant	TRINITY_DN1042_c0_g1	1.31413	0.0438789	Probable carboxylesterase 17 (AtCXE17) (EC 3.1.1.1)
HS	Resistant	TRINITY_DN12012_c0_g1	1.29638	0.0108676	Homeobox-leucine zipper protein HOX21 (HD-ZIP protein HOX21) (Homeodomain transcription factor HOX21) (OsHox21)
HS	Resistant	TRINITY_DN6333_c0_g1	1.25482	0.0108676	Cytochrome b-c1 complex subunit 6-1, mitochondrial (Complex III subunit 6-1) (Complex III subunit VI) (Mitochondrial hinge protein) (Ubiquinol-cytochrome c oxidoreductase subunit 6-1)
HS	Resistant	TRINITY_DN11136_c3_g1	1.25385	3.6224e-05	Sodium/proton antiporter 1 (AtNHD1) (Na(+)/H(+) antiporter 1)
HS	Resistant	TRINITY_DN2151_c1_g1	1.19741	0.0468371	Pentatricopeptide repeat-containing protein At1g09410, mitochondrial
HS	Resistant	TRINITY_DN17842_c0_g1	1.14657	0.00167799	Protein DMR6-LIKE OXYGENASE 2 (EC 1.14.11.-) (2-oxoglutarate (2OG)-Fe(II) oxygenase-like protein DLO2) (Salicylate 3-hydroxylase DLO2) (S3H DLO2) (SA 3-hydroxylase DLO2) (Salicylic acid 3-hydroxylase DLO2) (EC 1.14.13.-)
HS	Resistant	TRINITY_DN40196_c0_g3	1.14069	0.00871546	OVARIAN TUMOR DOMAIN-containing deubiquitinating enzyme 4 (OTU domain-containing protein 4) (EC 3.4.19.12) (Deubiquitinating enzyme OTU4)
HS	Resistant	TRINITY_DN2766_c0_g1	1.14023	0.0362079	Putative leucine-rich repeat receptor-like serine/threonine-protein kinase At2g24130 (EC 2.7.11.1)
HS	Resistant	TRINITY_DN35469_c0_g3	1.1281	1.40465e-06	5'-adenylylsulfate reductase 3, chloroplastic (EC 1.8.4.9) (3'-phosphoadenosine-5'-phosphosulfate reductase homolog 26) (PAPS reductase homolog 26) (Prh-26) (Adenosine 5'-phosphosulfate 5'-adenylylsulfate sulfotransferase 3) (APS sulfotransferase 3) (Thioredoxin-independent APS reductase 3)
HS	Resistant	TRINITY_DN21734_c1_g1	1.1215	0.0416908	1-acyl-sn-glycerol-3-phosphate acyltransferase (1-AGP acyltransferase) (1-AGPAT) (EC 2.3.1.51) (Lysophosphatidic acid acyltransferase) (LPAAT)
HS	Resistant	TRINITY_DN1040_c0_g2	1.09278	0.0109388	Pumilio homolog 1 (APUM-1) (AtPUM1)
HS	Resistant	TRINITY_DN238_c0_g1	1.08902	0.0173849	Probable disease resistance protein At5g43730
HS	Resistant	TRINITY_DN2782_c0_g3	1.07786	0.00582665	Calvin cycle protein CP12-2, chloroplastic (CP12 domain-containing protein 2) (Chloroplast protein 12-2)
HS	Resistant	TRINITY_DN1267_c0_g1	1.06341	0.0105849	UDP-glycosyltransferase 74D1 (EC 2.4.1.-) (Jasmonate glucosyltransferase 1) (AtJGT1)
HS	Resistant	TRINITY_DN733_c0_g1	1.0633	0.00827817	Agglutinin alpha chain (MPA)
HS	Resistant	TRINITY_DN9107_c0_g1	1.05254	0.0172806	UDP-glycosyltransferase 74D1 (EC 2.4.1.-) (Jasmonate glucosyltransferase 1) (AtJGT1)
HS	Resistant	TRINITY_DN3316_c0_g1	1.04085	0.00903843	Ultraviolet-B receptor UVR8 (Protein UV-B RESISTANCE 8) (RCC1 domain-containing protein UVR8)
HS	Resistant	TRINITY_DN16025_c0_g1	1.0389	0.00167799	Protein STRICTOSIDINE SYNTHASE-LIKE 6 (AtSSL6)
HS	Resistant	TRINITY_DN15975_c0_g1	1.0254	0.0336657	Cyclic dof factor 3 (Dof zinc finger protein DOF3.3) (AtDOF3.3) (H-protein promoter-binding factor 2a)
HS	Resistant	TRINITY_DN9906_c0_g1	1.02192	0.0276895	Amino acid transporter AVT6A (AtAvt6A)
HS	Resistant	TRINITY_DN57812_c0_g2	1.02178	0.00608011	Alpha-galactosidase (EC 3.2.1.22) (Alpha-D-galactoside galactohydrolase) (Melibiase)
HS	Resistant	TRINITY_DN52917_c0_g1	1.02149	3.81683e-05	Chitinase-like protein 1 (AtCTL1) (Protein ANION ALTERED ROOT MORPHOLOGY) (Protein ECTOPIC DEPOSITION OF LIGNIN IN PITH 1) (Protein ECTOPIC ROOT HAIR 2) (Protein POM-POM1) (Protein SENSITIVE TO HOT TEMPERATURES 2)
HS	Resistant	TRINITY_DN9333_c0_g2	1.01963	0.022698	Phosphatidylinositol/phosphatidylcholine transfer protein SFH6 (Protein SEC FOURTEEN HOMOLOGS 6) (AtSFH6)
HS	Resistant	TRINITY_DN1438_c0_g2	1.0073	0.00172403	Protein DMR6-LIKE OXYGENASE 1 (EC 1.14.11.-) (2-oxoglutarate (2OG)-Fe(II) oxygenase-like protein DLO1) (Protein SENESCENCE-ASSOCIATED GENE 108) (Salicylate 3-hydroxylase DLO1) (S3H DLO1) (SA 3-hydroxylase DLO1) (Salicylic acid 3-hydroxylase DLO1) (EC 1.14.13.-)
HS	Resistant	TRINITY_DN12207_c0_g2	1.00162	0.00171999	BEL1-like homeodomain protein 4 (BEL1-like protein 4) (Protein SAWTOOTH 2)
HS	Susceptible	TRINITY_DN4020_c0_g2	1.00641	0.00843231	3-ketoacyl-CoA synthase 5 (KCS-5) (EC 2.3.1.199) (Eceriferum 60) (Very long-chain fatty acid condensing enzyme 5) (VLCFA condensing enzyme 5)
HS	Susceptible	TRINITY_DN12333_c0_g1	1.01572	0.0260843	Pyrophosphate--fructose 6-phosphate 1-phosphotransferase subunit alpha (PFP) (6-phosphofructokinase, pyrophosphate dependent) (PPi-PFK) (Pyrophosphate-dependent 6-phosphofructose-1-kinase)
HS	Susceptible	TRINITY_DN8476_c1_g1	1.01877	0.0103504	Expansin-like A1 (OsEXLA1) (OsEXPL1) (OsaEXPb2.1)
HS	Susceptible	TRINITY_DN2966_c0_g3	1.03589	0.000973289	MADS-box protein JOINTLESS (LeMADS)
HS	Susceptible	TRINITY_DN67626_c0_g1	1.04284	1.38256e-05	Probable cytokinin riboside 5'-monophosphate phosphoribohydrolase LOGL1 (EC 3.2.2.n1) (Protein LONELY GUY-like 1)
HS	Susceptible	TRINITY_DN100436_c0_g1	1.04466	0.0156743	Methylesterase 18 (AtMES18) (EC 3.1.1.-)
HS	Susceptible	TRINITY_DN15606_c0_g1	1.04569	0.000954978	Protein EXORDIUM-like 3
HS	Susceptible	TRINITY_DN14339_c0_g1	1.04954	0.00318276	Glucan endo-1,3-beta-glucosidase 11 (EC 3.2.1.39) ((1->3)-beta-glucan endohydrolase 11) ((1->3)-beta-glucanase 11) (Beta-1,3-endoglucanase 11) (Beta-1,3-glucanase 11)
HS	Susceptible	TRINITY_DN26059_c0_g2	1.05664	0.0103327	Transcription factor TCP9
HS	Susceptible	TRINITY_DN2548_c0_g1	1.06279	7.15114e-07	Short-chain dehydrogenase/reductase 2b (AtSDR2b) (EC 1.1.1.-)
HS	Susceptible	TRINITY_DN17759_c0_g1	1.06684	0.00122167	Protein RALF-like 34
HS	Susceptible	TRINITY_DN5188_c0_g2	1.0729	0.000212742	Cypmaclein (allergen Cry j 7)
HS	Susceptible	TRINITY_DN15013_c0_g2	1.07317	9.5954e-05	Transcription factor MYB106 (Myb-related protein 106) (AtMYB106) (Transcription factor NOEK)
HS	Susceptible	TRINITY_DN2884_c0_g1	1.07503	7.15114e-07	Hydrophobic protein RCI2A (Low temperature and salt-responsive protein LTI6A)
HS	Susceptible	TRINITY_DN7356_c0_g1	1.07548	0.00181891	BAHD acyltransferase DCR (EC 2.3.1.-) (Protein DEFECTIVE IN CUTICULAR RIDGES) (Protein PERMEABLE LEAVES 3)
HS	Susceptible	TRINITY_DN909_c0_g1	1.09097	0.000191455	Pectin acetylesterase 8 (EC 3.1.1.-)
HS	Susceptible	TRINITY_DN19747_c0_g2	1.092	0.0396338	Calcium-binding protein KIC (KCBP-interacting calcium-binding protein)
HS	Susceptible	TRINITY_DN20574_c0_g2	1.09747	0.0300161	Nuclear transcription factor Y subunit B-8 (AtNF-YB-8)
HS	Susceptible	TRINITY_DN3890_c0_g1	1.09971	1.31393e-06	Serine/arginine-rich SC35-like splicing factor SCL30A (At-SCL30A) (AtSCL30A) (SC35-like splicing factor 30A) (Serine/arginine-rich splicing factor 30A)
HS	Susceptible	TRINITY_DN3956_c1_g1	1.09996	0.0301886	Protein ASPARTIC PROTEASE IN GUARD CELL 2 (AtASPG2) (EC 3.4.23.-)
HS	Susceptible	TRINITY_DN5277_c0_g2	1.1019	0.00323465	Probable pectinesterase 53 (PE 53) (EC 3.1.1.11) (Pectin methylesterase 53) (AtPME53)
HS	Susceptible	TRINITY_DN32974_c0_g1	1.10678	0.0299267	Bifunctional pinoresinol-lariciresinol reductase 2 (PLR-Tp2) ((+)-lariciresinol reductase) (EC 1.23.1.2) ((+)-pinoresinol reductase) (EC 1.23.1.1) ((-)-pinoresinol reductase) (EC 1.23.1.3)
HS	Susceptible	TRINITY_DN3794_c0_g1	1.10782	0.0123226	Acid phosphatase 1 (EC 3.1.3.2) (Apase-1(1))
HS	Susceptible	TRINITY_DN1235_c1_g1	1.10959	0.0312477	Heat shock 70 kDa protein 4 (Heat shock cognate 70 kDa protein 4) (Heat shock cognate protein 70-4) (AtHsc70-4) (Heat shock protein 70-4) (AtHsp70-4)
HS	Susceptible	TRINITY_DN15900_c0_g2	1.11044	0.0467385	ABC transporter B family member 10 (ABC transporter ABCB.10) (AtABCB10) (Multidrug resistance protein 10) (P-glycoprotein 10)
HS	Susceptible	TRINITY_DN28840_c0_g1	1.11816	0.0104195	L-ascorbate oxidase homolog (EC 1.10.3.-) (Pollen-specific protein NTP303)
HS	Susceptible	TRINITY_DN87494_c0_g1	1.12109	0.0188311	CST complex subunit TEN1 (Protein MERISTEM DISORGANIZATION 1) (Protein telomeric pathways with STN1 homolog)
HS	Susceptible	TRINITY_DN22690_c0_g1	1.12861	0.00249303	L-ascorbate oxidase homolog (EC 1.10.3.-) (Pollen-specific protein NTP303)
HS	Susceptible	TRINITY_DN142386_c0_g1	1.13136	7.4458e-07	Protein EXORDIUM-like 3
HS	Susceptible	TRINITY_DN24788_c0_g2	1.13369	0.0109863	Germin-like protein subfamily 1 member 1
HS	Susceptible	TRINITY_DN4224_c0_g1	1.13406	0.0104538	Putative anthocyanidin reductase (GbANR) (EC 1.3.1.-)
HS	Susceptible	TRINITY_DN10315_c0_g2	1.13604	0.000169865	Luminal-binding protein 4 (BiP 4) (78 kDa glucose-regulated protein homolog 4) (GRP-78-4)
HS	Susceptible	TRINITY_DN6342_c0_g2	1.14325	0.00142357	Homeobox-leucine zipper protein ROC2 (GLABRA 2-like homeobox protein 2) (HD-ZIP protein ROC2) (Homeodomain transcription factor ROC2) (Protein RICE OUTERMOST CELL-SPECIFIC 2)
HS	Susceptible	TRINITY_DN8815_c0_g2	1.1439	0.0298454	Endoglucanase 19 (EC 3.2.1.4) (Endo-1,4-beta glucanase 19)
HS	Susceptible	TRINITY_DN4250_c0_g1	1.14492	5.17902e-05	Protein DMR6-LIKE OXYGENASE 2 (EC 1.14.11.-) (2-oxoglutarate (2OG)-Fe(II) oxygenase-like protein DLO2) (Salicylate 3-hydroxylase DLO2) (S3H DLO2) (SA 3-hydroxylase DLO2) (Salicylic acid 3-hydroxylase DLO2) (EC 1.14.13.-)
HS	Susceptible	TRINITY_DN8284_c0_g1	1.14719	0.000385705	Pectinesterase inhibitor 10 (Pectin methylesterase inhibitor 10) (AtPMEI10)
HS	Susceptible	TRINITY_DN15133_c0_g1	1.14735	0.000224519	Probable LRR receptor-like serine/threonine-protein kinase At2g23950 (EC 2.7.11.1)
HS	Susceptible	TRINITY_DN1414_c0_g1	1.14886	0.0261589	Heat shock protein 90-1 (AtHSP90.1) (AtHsp90-1) (Heat shock protein 81-1) (Hsp81-1) (Heat shock protein 83)
HS	Susceptible	TRINITY_DN20574_c0_g1	1.14894	0.00110421	Nuclear transcription factor Y subunit B-8 (AtNF-YB-8)
HS	Susceptible	TRINITY_DN51018_c0_g2	1.14942	0.0239186	3-ketoacyl-CoA synthase 6 (KCS-6) (EC 2.3.1.199) (Cuticular protein 1) (Eceriferum 6) (Very long-chain fatty acid condensing enzyme 6) (VLCFA condensing enzyme 6)
HS	Susceptible	TRINITY_DN27420_c0_g4	1.15159	0.000417847	Very-long-chain aldehyde decarbonylase GL1-4 (EC 4.1.99.5) (Protein GLOSSY 1-4)
HS	Susceptible	TRINITY_DN1151_c0_g1	1.15389	0.00586522	GDSL esterase/lipase At4g26790 (EC 3.1.1.-) (Extracellular lipase At4g26790)
HS	Susceptible	TRINITY_DN33446_c0_g1	1.15634	0.000223003	Non-specific lipid transfer protein GPI-anchored 13 (AtLTPG-13) (Protein LTP-GPI-ANCHORED 13) (Protein YELLOW-LEAF-SPECIFIC GENE 3) (Xylogen-like protein 9) (AtXYLP9) (AtXYP9)
HS	Susceptible	TRINITY_DN5_c0_g2	1.1567	0.0287355	Protein EDS1 (Enhanced disease susceptibility 1)
HS	Susceptible	TRINITY_DN457_c0_g1	1.16009	0.00043567	3-dehydrosphinganine reductase TSC10A (EC 1.1.1.102) (3-ketodihydrosphingosine reductase) (KDS reductase) (3-ketosphinganine reductase)
HS	Susceptible	TRINITY_DN5705_c0_g2	1.16152	0.0249392	Probable carboxylesterase 18 (AtCXE18) (EC 3.1.1.1)
HS	Susceptible	TRINITY_DN36982_c0_g2	1.16282	0.0104538	PI-PLC X domain-containing protein At5g67130
HS	Susceptible	TRINITY_DN562_c0_g1	1.16905	0.0113855	Lamin-like protein
HS	Susceptible	TRINITY_DN12122_c0_g1	1.16954	8.59842e-05	Cytochrome P450 86B1 (EC 1.14.-.-)
HS	Susceptible	TRINITY_DN26415_c0_g1	1.17005	0.0239998	L-ascorbate oxidase homolog (EC 1.10.3.-)
HS	Susceptible	TRINITY_DN32935_c0_g1	1.17038	0.0357493	Probable RNA-binding protein ARP1 (ABA-regulated RNA-binding protein 1)
HS	Susceptible	TRINITY_DN4069_c0_g2	1.17442	2.51488e-08	Protein IQ-DOMAIN 17 (AtIQD17)
HS	Susceptible	TRINITY_DN4898_c1_g1	1.1774	0.000520036	GDSL esterase/lipase At5g03820 (EC 3.1.1.-) (Extracellular lipase At5g03820)
HS	Susceptible	TRINITY_DN1070_c0_g1	1.18367	0.00253247	Probable beta-D-xylosidase 6 (AtBXL6) (EC 3.2.1.-)
HS	Susceptible	TRINITY_DN1403_c0_g1	1.1852	0.00164329	Cytochrome P450 86B1 (EC 1.14.-.-)
HS	Susceptible	TRINITY_DN656_c1_g1	1.18579	0.0207717	Probable glutathione S-transferase GSTU6 (EC 2.5.1.18) (28 kDa cold-induced protein)
HS	Susceptible	TRINITY_DN8561_c0_g1	1.19856	9.23395e-09	Methionine gamma-lyase (AtMGL) (EC 4.4.1.11) (L-methioninase)
HS	Susceptible	TRINITY_DN218_c0_g1	1.19985	0.00170861	3-dehydrosphinganine reductase TSC10A (EC 1.1.1.102) (3-ketodihydrosphingosine reductase) (KDS reductase) (3-ketosphinganine reductase)
HS	Susceptible	TRINITY_DN33666_c0_g1	1.2073	0.0249873	Agamous-like MADS-box protein MADS2 (MADS-box protein 2) (VvMADS2) (SEPALLATA homolog 1) (VvSEP1) (VviSEP1)
HS	Susceptible	TRINITY_DN16725_c1_g1	1.22015	1.20279e-05	GDSL esterase/lipase At3g09930 (EC 3.1.1.-) (Extracellular lipase At3g09930)
HS	Susceptible	TRINITY_DN146569_c0_g1	1.22471	0.0454282	40S ribosomal protein S15
HS	Susceptible	TRINITY_DN7256_c0_g1	1.22695	0.0431484	Plant intracellular Ras-group-related LRR protein 4
HS	Susceptible	TRINITY_DN36452_c1_g1	1.23449	0.00769509	GDSL esterase/lipase At4g01130 (EC 3.1.1.-) (Extracellular lipase At4g01130)
HS	Susceptible	TRINITY_DN9755_c0_g1	1.25121	0.0191625	FCS-Like Zinc finger 6
HS	Susceptible	TRINITY_DN1175_c0_g1	1.25681	0.0280299	Heat shock protein 82 (Fragment)
HS	Susceptible	TRINITY_DN1481_c1_g1	1.27664	0.029411	Fatty acyl-CoA reductase 2, chloroplastic (AtFAR2) (EC 1.2.1.84) (Fatty acid reductase 2) (Male sterility protein 2)
HS	Susceptible	TRINITY_DN2635_c0_g1	1.28404	5.49258e-11	Probable xyloglucan endotransglucosylase/hydrolase protein 25 (At-XTH25) (XTH-25) (EC 2.4.1.207)
HS	Susceptible	TRINITY_DN17576_c0_g2	1.29003	0.0254319	LysM domain-containing GPI-anchored protein 1
HS	Susceptible	TRINITY_DN1578_c0_g1	1.296	0.0012042	Heat shock protein 83
HS	Susceptible	TRINITY_DN1787_c0_g1	1.29737	0.0175281	Universal stress protein A-like protein
HS	Susceptible	TRINITY_DN13023_c0_g1	1.30909	0.0207586	Cytochrome P450 86B1 (EC 1.14.-.-)
HS	Susceptible	TRINITY_DN1807_c0_g4	1.3188	0.0301886	Protein QUIRKY
HS	Susceptible	TRINITY_DN2966_c0_g1	1.32575	0.0254319	MADS-box protein JOINTLESS (LeMADS)
HS	Susceptible	TRINITY_DN17087_c1_g1	1.32867	0.00834142	7-deoxyloganetin glucosyltransferase (EC 2.4.1.324) (Iridoid 1-O-glucosyltransferase) (UDP-glucose glucosyltransferase 6) (CrUGT6) (UDP-glycosyltransferase 85A23)
HS	Susceptible	TRINITY_DN17596_c0_g2	1.33092	0.00303396	Fasciclin-like arabinogalactan protein 16
HS	Susceptible	TRINITY_DN1784_c1_g2	1.33551	0.0200293	Histone H3.2
HS	Susceptible	TRINITY_DN3193_c0_g1	1.33641	0.00498783	Heavy metal-associated isoprenylated plant protein 23 (AtHIP23)
HS	Susceptible	TRINITY_DN7388_c1_g1	1.34521	0.0192406	Transcription factor ICE1 (Basic helix-loop-helix protein 116) (AtbHLH116) (bHLH 116) (Inducer of CBF expression 1) (Transcription factor EN 45) (Transcription factor SCREAM) (bHLH transcription factor bHLH116)
HS	Susceptible	TRINITY_DN13981_c0_g1	1.34877	0.0136989	Cytochrome P450 77A1 (EC 1.14.-.-) (CYPLXXVIIA1) (Cytochrome P-450EG6) (Fragment)
HS	Susceptible	TRINITY_DN1421_c0_g1	1.35015	0.00408522	Probable xyloglucan endotransglucosylase/hydrolase protein B (EC 2.4.1.207) (VaXTH2)
HS	Susceptible	TRINITY_DN3759_c0_g1	1.35834	0.0323889	Glutathione S-transferase U16 (AtGSTU16) (EC 2.5.1.18) (GST class-tau member 16)
HS	Susceptible	TRINITY_DN21033_c0_g1	1.36912	4.39019e-05	Cytochrome P450 86B1 (EC 1.14.-.-)
HS	Susceptible	TRINITY_DN3376_c1_g3	1.37465	0.0372148	Acid phosphatase 1 (EC 3.1.3.2) (Apase-1(1))
HS	Susceptible	TRINITY_DN11413_c0_g1	1.37787	0.000189792	Alpha-bisabolene synthase (EC 4.2.3.38) ((E)-alpha-bisabolene synthase) (Fragments)
HS	Susceptible	TRINITY_DN7511_c0_g1	1.38345	0.0151524	Aspartic proteinase NANA, chloroplast (EC 3.4.23.-)
HS	Susceptible	TRINITY_DN2171_c1_g1	1.38888	0.00193986	Heavy metal-associated isoprenylated plant protein 39 (AtHIP39)
HS	Susceptible	TRINITY_DN3644_c0_g1	1.39195	6.69579e-05	Non-specific lipid-transfer protein (LTP)
HS	Susceptible	TRINITY_DN7109_c0_g1	1.40088	0.00647731	Heat shock protein 21, chloroplastic (25.3 kDa heat shock protein, chloroplastic) (AtHsp25.3)
HS	Susceptible	TRINITY_DN4989_c1_g1	1.41462	0.00582665	Non-specific lipid transfer protein GPI-anchored 11 (AtLTPG-11) (Protein LTP-GPI-ANCHORED 11) (Xylogen protein 2) (AtXYP2)
HS	Susceptible	TRINITY_DN3644_c1_g1	1.41817	0.000417847	Non-specific lipid-transfer protein (LTP)
HS	Susceptible	TRINITY_DN8549_c0_g1	1.4195	0.0105058	Arabinogalactan protein 20 (AtAGP20) (Arabinogalactan peptide 20) (AG-peptide 20)
HS	Susceptible	TRINITY_DN17830_c0_g1	1.42159	0.0266979	Probable LRR receptor-like serine/threonine-protein kinase At1g56140 (EC 2.7.11.1)
HS	Susceptible	TRINITY_DN22342_c0_g2	1.43162	0.0181147	Wax ester synthase/diacylglycerol acyltransferase 7 (WS/DGAT 7) (Diacylglycerol O-acyltransferase WSD7) (EC 2.3.1.20) (Long-chain-alcohol O-fatty-acyltransferase WSD7) (EC 2.3.1.75)
HS	Susceptible	TRINITY_DN1381_c0_g1	1.44616	0.00303396	Heat shock protein 90-1 (AtHSP90.1) (AtHsp90-1) (Heat shock protein 81-1) (Hsp81-1) (Heat shock protein 83)
HS	Susceptible	TRINITY_DN800_c0_g1	1.45397	0.0280299	17.3 kDa class II heat shock protein (Hsp17.3) (Hsp20.2)
HS	Susceptible	TRINITY_DN1912_c0_g2	1.47409	0.0333023	Glutathione S-transferase U17 (AtGSTU17) (EC 2.5.1.18) (GST class-tau member 17) (Glutathione S-transferase 30) (Protein EARLY RESPONSIVE TO DEHYDRATION 9)
HS	Susceptible	TRINITY_DN9963_c0_g1	1.47499	1.84819e-05	Non-specific lipid-transfer protein (LTP)
HS	Susceptible	TRINITY_DN7138_c0_g4	1.47894	4.61058e-05	Probable strigolactone esterase DAD2 (EC 3.1.-.-) (Protein DECREASED APICAL DOMINANCE 2)
HS	Susceptible	TRINITY_DN8447_c0_g1	1.48068	0.0374584	Metallothionein-like protein EMB30
HS	Susceptible	TRINITY_DN19436_c0_g1	1.48383	0.0185626	Heat shock protein 90-1 (AtHSP90.1) (AtHsp90-1) (Heat shock protein 81-1) (Hsp81-1) (Heat shock protein 83)
HS	Susceptible	TRINITY_DN13013_c0_g1	1.48494	0.00267933	Heat shock protein 82 (Fragment)
HS	Susceptible	TRINITY_DN58318_c0_g1	1.48555	1.7682e-09	Cytochrome P450 78A4 (EC 1.14.-.-)
HS	Susceptible	TRINITY_DN12853_c1_g4	1.48702	0.0470307	Tubulin beta-1 chain (Beta-1-tubulin) (Fragment)
HS	Susceptible	TRINITY_DN4089_c0_g1	1.49805	0.00886003	Putative glucuronosyltransferase PGSIP7 (EC 2.4.1.-) (Glycogenin-like protein 7) (Plant glycogenin-like starch initiation protein 7)
HS	Susceptible	TRINITY_DN2755_c1_g1	1.5044	0.0450265	Pentatricopeptide repeat-containing protein At2g22410, mitochondrial
HS	Susceptible	TRINITY_DN11501_c0_g1	1.50888	0.0378425	Probable histone chaperone ASF1A (Anti-silencing function protein 1-like protein a) (Anti-silencing function 1a protein) (S-locus protein 7) (AtSP7) (Silencing group A protein 2)
HS	Susceptible	TRINITY_DN18457_c0_g1	1.51658	0.0280299	Protein NUCLEAR FUSION DEFECTIVE 4
HS	Susceptible	TRINITY_DN2060_c1_g1	1.51832	0.00409779	17.1 kDa class II heat shock protein
HS	Susceptible	TRINITY_DN2309_c1_g1	1.52872	0.0339777	Homeobox-leucine zipper protein PROTODERMAL FACTOR 2 (HD-ZIP protein PDF2) (Homeodomain transcription factor PDF2)
HS	Susceptible	TRINITY_DN17143_c0_g1	1.54206	0.0230433	Patatin-like protein 1 (EC 3.1.1.-)
HS	Susceptible	TRINITY_DN2656_c0_g1	1.54798	1.39554e-07	Protein RALF-like 34
HS	Susceptible	TRINITY_DN22274_c0_g2	1.5587	0.039432	SUPPRESSOR OF GAMMA RESPONSE 1 (NAC domain-containing protein 8) (ANAC008) (Protein SOG1) (SUPPRESSOR OF GAMMA RADIATION 1)
HS	Susceptible	TRINITY_DN79_c0_g3	1.56182	0.00466284	Hydroxycinnamoyltransferase (EC 2.3.1.-)
HS	Susceptible	TRINITY_DN22308_c2_g1	1.5676	0.0419377	Histone H2AX
HS	Susceptible	TRINITY_DN127974_c0_g1	1.56905	0.00424435	Serine/threonine-protein kinase D6PKL1 (EC 2.7.11.1) (Serine/threonine-protein kinase AGC1-2)
HS	Susceptible	TRINITY_DN18008_c0_g1	1.57416	0.0428754	RING-H2 finger protein ATL68 (EC 2.3.2.27) (RING-type E3 ubiquitin transferase ATL68)
HS	Susceptible	TRINITY_DN3943_c0_g1	1.59817	0.0413154	Protein ASPARTIC PROTEASE IN GUARD CELL 2 (AtASPG2) (EC 3.4.23.-)
HS	Susceptible	TRINITY_DN288_c0_g3	1.61299	0.0168344	(R)-mandelonitrile lyase-like (EC 4.1.2.10) (Hydroxynitrile lyase-like) ((R)-oxynitrilase-like)
HS	Susceptible	TRINITY_DN5632_c0_g1	1.66251	0.0195337	Non-specific lipid-transfer protein 2 (LTP2) [Cleaved into: Non-specific lipid-transfer protein 7 (LTP7)]
HS	Susceptible	TRINITY_DN7064_c0_g2	1.67701	0.0362968	Protein RALF-like 34
HS	Susceptible	TRINITY_DN1297_c0_g1	1.69264	0.00109565	Xyloglucan endotransglucosylase/hydrolase protein 9 (At-XTH9) (XTH-9) (EC 2.4.1.207)
HS	Susceptible	TRINITY_DN868_c0_g1	1.70007	0.0241582	Protein ROLLING AND ERECT LEAF 2
HS	Susceptible	TRINITY_DN10828_c0_g2	1.70145	0.0131878	Pathogenesis-related thaumatin-like protein 3.5 (allergen Cry j 3.5)
HS	Susceptible	TRINITY_DN16402_c0_g1	1.70742	0.0407715	Gibberellin-regulated protein 7 (GAST1 protein homolog 7)
HS	Susceptible	TRINITY_DN11841_c0_g2	1.72135	0.0141269	Short-chain dehydrogenase TIC 32 B, chloroplastic (EC 1.1.1.-) (Translocon at the inner envelope membrane of chloroplasts 32 B) (BnTIC32B)
HS	Susceptible	TRINITY_DN20600_c2_g1	1.72801	2.76703e-05	Transcription initiation factor TFIID subunit 14b (GAS 41-like protein) (Protein AF-9 homolog a) (TBP-associated factor 14b) (AtTAF14b)
HS	Susceptible	TRINITY_DN828_c0_g1	1.75088	0.00110421	3-ketoacyl-CoA synthase 9 (KCS-9) (EC 2.3.1.199) (Very long-chain fatty acid condensing enzyme 9) (VLCFA condensing enzyme 9)
HS	Susceptible	TRINITY_DN35613_c0_g1	1.75324	0.0176597	Shaggy-related protein kinase epsilon (EC 2.7.11.1) (ASK-epsilon) (Shaggy-related protein kinase 13) (AtSK13)
HS	Susceptible	TRINITY_DN19617_c0_g4	1.78718	0.0378686	Disease resistance protein TAO1 (EC 3.2.2.6) (Protein TARGET OF AVRB OPERATION 1)
HS	Susceptible	TRINITY_DN17807_c0_g1	1.79667	0.0104538	UDP-arabinopyranose mutase 1 (OsUAM1) (EC 5.4.99.30) (Reversibly glycosylated polypeptide 1) (UDP-L-arabinose mutase 1)
HS	Susceptible	TRINITY_DN785_c0_g1	1.79691	0.0408455	Xyloglucan endotransglucosylase/hydrolase protein 9 (At-XTH9) (XTH-9) (EC 2.4.1.207)
HS	Susceptible	TRINITY_DN15698_c1_g1	1.80517	0.00786549	Probable xyloglucan endotransglucosylase/hydrolase protein 7 (At-XTH7) (XTH-7) (EC 2.4.1.207)
HS	Susceptible	TRINITY_DN3713_c1_g2	1.80748	1.33935e-06	Wax ester synthase/diacylglycerol acyltransferase 11 (WS/DGAT 11) (Diacylglycerol O-acyltransferase WSD11) (EC 2.3.1.20) (Long-chain-alcohol O-fatty-acyltransferase WSD11) (EC 2.3.1.75) (Protein FOLDED PETALS 1)
HS	Susceptible	TRINITY_DN40937_c1_g1	1.81516	0.0144587	Beta-fructofuranosidase, cell wall isozyme (EC 3.2.1.26) (Acid invertase) (Sucrose hydrolase)
HS	Susceptible	TRINITY_DN1703_c0_g1	1.81578	0.0151307	GDSL esterase/lipase 6 (EC 3.1.1.-) (Extracellular lipase 6)
HS	Susceptible	TRINITY_DN11459_c1_g1	1.82288	0.00881457	Probable leucine-rich repeat receptor-like protein kinase At1g35710 (EC 2.7.11.1)
HS	Susceptible	TRINITY_DN15791_c0_g3	1.82976	0.0242765	Cytochrome P450 71AU50 (EC 1.14.-.-)
HS	Susceptible	TRINITY_DN6379_c0_g1	1.8493	0.0100681	Probable methyltransferase TCM_000336 (EC 2.1.1.-)
HS	Susceptible	TRINITY_DN9569_c0_g1	1.85911	0.00786549	GDSL esterase/lipase At2g04570 (EC 3.1.1.-) (Extracellular lipase At2g04570)
HS	Susceptible	TRINITY_DN2156_c1_g2	1.87159	0.00016002	Endoglucanase 8 (EC 3.2.1.4) (Cellulase 1) (AtCEL1) (Endo-1,4-beta glucanase 8)
HS	Susceptible	TRINITY_DN22000_c0_g1	1.88109	4.21868e-06	Strigolactone esterase D14 (EC 3.1.-.-) (Protein DWARF 14) (Protein DWARF 88) (Protein HIGH-TILLERING DWARF 2)
HS	Susceptible	TRINITY_DN12972_c0_g2	1.88237	0.000126558	Basic blue protein (CBP) (Cusacyanin) (Plantacyanin)
HS	Susceptible	TRINITY_DN21365_c0_g2	1.8976	0.0189319	Probable xyloglucan endotransglucosylase/hydrolase protein 16 (At-XTH16) (XTH-16) (EC 2.4.1.207)
HS	Susceptible	TRINITY_DN142764_c0_g1	1.90315	0.0339858	Adenine phosphoribosyltransferase 1, chloroplastic (APRT 1) (AtAPT1) (EC 2.4.2.7)
HS	Susceptible	TRINITY_DN3997_c1_g1	1.90905	0.0166309	RING-H2 finger protein ATL39 (EC 2.3.2.27) (RING-type E3 ubiquitin transferase ATL39)
HS	Susceptible	TRINITY_DN30518_c1_g1	1.92975	0.0102751	Heat shock protein 21, chloroplastic (25.3 kDa heat shock protein, chloroplastic) (AtHsp25.3)
HS	Susceptible	TRINITY_DN9233_c0_g2	1.93511	7.3466e-07	ACT domain-containing protein ACR4 (Protein ACT DOMAIN REPEATS 4)
HS	Susceptible	TRINITY_DN3044_c0_g1	1.94166	0.0274631	Origin of replication complex subunit 5 (OsORC5)
HS	Susceptible	TRINITY_DN16402_c0_g2	1.94896	0.000604596	Gibberellin-regulated protein 7 (GAST1 protein homolog 7)
HS	Susceptible	TRINITY_DN16936_c0_g1	1.96115	0.000603872	Gibberellin-regulated protein 8 (GAST1 protein homolog 8)
HS	Susceptible	TRINITY_DN38041_c0_g2	1.96674	0.036765	U2 small nuclear ribonucleoprotein A' (U2 snRNP A')
HS	Susceptible	TRINITY_DN46162_c0_g3	1.97207	1.69147e-07	Snakin-2
HS	Susceptible	TRINITY_DN12247_c0_g1	1.97862	0.00249355	Class I heat shock protein (Fragment)
HS	Susceptible	TRINITY_DN5680_c0_g1	1.98127	0.0328043	Calcium-dependent protein kinase 2 (OsCDPK2) (OsCPK2) (EC 2.7.11.1)
HS	Susceptible	TRINITY_DN2961_c0_g3	1.98533	0.00382416	ACT domain-containing protein ACR4 (Protein ACT DOMAIN REPEATS 4)
HS	Susceptible	TRINITY_DN6379_c1_g1	1.99313	0.00202398	Probable methyltransferase TCM_000336 (EC 2.1.1.-)
HS	Susceptible	TRINITY_DN87710_c0_g1	2.01226	0.0292508	F-box protein At3g56470
HS	Susceptible	TRINITY_DN32133_c0_g1	2.01745	0.0173766	3-dehydrosphinganine reductase TSC10B (EC 1.1.1.102) (3-ketodihydrosphingosine reductase) (KDS reductase) (3-ketosphinganine reductase)
HS	Susceptible	TRINITY_DN15880_c1_g1	2.02092	0.0438823	Probable ubiquitin-conjugating enzyme E2 33 (EC 2.3.2.23) (E2 ubiquitin-conjugating enzyme 33) (Ubiquitin carrier protein 33)
HS	Susceptible	TRINITY_DN12990_c1_g1	2.04023	0.00164515	Cyclin-U2-1 (CycU2;1) (Cyclin-P3.1) (CycP3;1)
HS	Susceptible	TRINITY_DN5690_c1_g1	2.04999	0.0230121	Histone H3.3 (Fragment)
HS	Susceptible	TRINITY_DN6085_c0_g2	2.05013	0.00141377	G2/mitotic-specific cyclin-2
HS	Susceptible	TRINITY_DN7287_c0_g1	2.07809	0.0421504	(R)-mandelonitrile lyase-like (EC 4.1.2.10) (Hydroxynitrile lyase-like) ((R)-oxynitrilase-like)
HS	Susceptible	TRINITY_DN60970_c0_g2	2.08351	0.000105475	Protein ECERIFERUM 2
HS	Susceptible	TRINITY_DN10181_c0_g1	2.08647	6.78444e-06	Small heat shock protein, chloroplastic
HS	Susceptible	TRINITY_DN14657_c0_g3	2.11116	0.000275406	Acid phosphatase 1 (EC 3.1.3.2) (Apase-1(1))
HS	Susceptible	TRINITY_DN15877_c0_g1	2.13566	0.000903649	Cytochrome P450 86B1 (EC 1.14.-.-)
HS	Susceptible	TRINITY_DN7334_c0_g1	2.15003	0.00215489	3-epi-6-deoxocathasterone 23-monooxygenase CYP90D1 (EC 1.14.14.147) (Cytochrome P450 90D1)
HS	Susceptible	TRINITY_DN4130_c0_g1	2.15762	0.00183515	Histone H3.2
HS	Susceptible	TRINITY_DN21984_c0_g2	2.16486	0.0230441	PLASMODESMATA CALLOSE-BINDING PROTEIN 5 (AtPDCB5) (Glucan endo-1,3-beta-glucosidase-like protein 1)
HS	Susceptible	TRINITY_DN9233_c0_g1	2.1692	0.00854026	ACT domain-containing protein ACR4 (Protein ACT DOMAIN REPEATS 4)
HS	Susceptible	TRINITY_DN11425_c0_g1	2.171	6.07886e-06	Peroxidase 5 (EC 1.11.1.7)
HS	Susceptible	TRINITY_DN1014_c2_g1	2.19243	0.0185626	Putative anthocyanidin reductase (GbANR) (EC 1.3.1.-)
HS	Susceptible	TRINITY_DN21687_c0_g2	2.19287	0.000772005	Probable disease resistance protein RPP1 (Probable NAD(+) hydrolase RPP1) (EC 3.2.2.6) (Protein RECOGNITION OF PERONOSPORA PARASITICA 1)
HS	Susceptible	TRINITY_DN23677_c0_g2	2.21065	0.0137592	Disease resistance protein RPV1 (NAD(+) hydrolase RPV1) (EC 3.2.2.6) (Resistance to Plasmopara viticola protein) (MrRVP1)
HS	Susceptible	TRINITY_DN1175_c1_g1	2.21265	0.0360639	Heat shock protein 83
HS	Susceptible	TRINITY_DN25112_c0_g1	2.22794	0.00616418	Trans-cinnamate:CoA ligase, peroxisomal (Cinnamic acid:CoA ligase) (Ph-CNL) (PhCNL) (EC 6.2.1.-) ((E)-caffeate:CoA ligase CNL) (EC 6.2.1.-) (4-coumarate:CoA ligase CNL) (EC 6.2.1.12) (Protein ACYL-ACTIVATING ENZYME) (PhAAE)
HS	Susceptible	TRINITY_DN18147_c0_g1	2.23201	0.00214463	SUPPRESSOR OF GAMMA RESPONSE 1 (NAC domain-containing protein 8) (ANAC008) (Protein SOG1) (SUPPRESSOR OF GAMMA RADIATION 1)
HS	Susceptible	TRINITY_DN3951_c0_g3	2.2615	0.0176098	Disease resistance protein RPV1 (NAD(+) hydrolase RPV1) (EC 3.2.2.6) (Resistance to Plasmopara viticola protein) (MrRVP1)
HS	Susceptible	TRINITY_DN5817_c0_g1	2.26644	0.000512208	F-box/FBD/LRR-repeat protein At1g13570
HS	Susceptible	TRINITY_DN4578_c0_g1	2.27687	4.29176e-06	Probable xyloglucan endotransglucosylase/hydrolase protein 5 (At-XTH5) (XTH-5) (EC 2.4.1.207)
HS	Susceptible	TRINITY_DN1860_c0_g1	2.286	7.56738e-05	Patatin-like protein 2 (AtPLP2) (EC 3.1.1.-) (Patatin-related phospholipase A IIalpha) (pPLAIIa) (Phospholipase A IIA) (AtPLAIIA)
HS	Susceptible	TRINITY_DN1424_c0_g2	2.29021	0.0186688	Ammonium transporter 3 member 1 (OsAMT3;1)
HS	Susceptible	TRINITY_DN31133_c0_g1	2.30223	0.000519511	Histone H3.2
HS	Susceptible	TRINITY_DN8313_c0_g1	2.32368	0.0274631	17.7 kDa class I heat shock protein (Hsp19.9)
HS	Susceptible	TRINITY_DN16172_c0_g1	2.32815	0.038267	Protein argonaute 4B (OsAGO4b)
HS	Susceptible	TRINITY_DN14769_c0_g1	2.35659	0.00181703	Cytochrome P450 86B1 (EC 1.14.-.-)
HS	Susceptible	TRINITY_DN3414_c0_g1	2.39084	0.022675	18.5 kDa class I heat shock protein (HSP 18.5)
HS	Susceptible	TRINITY_DN15737_c0_g1	2.4086	0.0464999	Class I heat shock protein (Fragment)
HS	Susceptible	TRINITY_DN21365_c0_g1	2.42711	0.0124312	Xyloglucan endotransglucosylase/hydrolase 2 (EC 2.4.1.207) (Brassinosteroid-regulated protein BRU1)
HS	Susceptible	TRINITY_DN14005_c0_g2	2.4829	0.0128931	B3 domain-containing transcription factor NGA2 (Protein NGATHA 2)
HS	Susceptible	TRINITY_DN13223_c0_g1	2.55165	0.0158211	Uclacyanin 1
HS	Susceptible	TRINITY_DN142792_c0_g1	2.60356	0.000616046	GDSL esterase/lipase At1g06990 (EC 3.1.1.-) (Extracellular lipase At1g06990)
HS	Susceptible	TRINITY_DN16092_c0_g1	2.63735	0.000504789	17.3 kDa class I heat shock protein (HSP 17.3)
HS	Susceptible	TRINITY_DN3356_c0_g3	2.67444	0.000512208	60S acidic ribosomal protein P1 (L12)
HS	Susceptible	TRINITY_DN3026_c0_g1	2.70932	8.95116e-06	18.1 kDa class I heat shock protein (Fragment)
HS	Susceptible	TRINITY_DN7064_c0_g1	2.71727	3.93149e-06	Protein RALF-like 34
HS	Susceptible	TRINITY_DN3414_c0_g2	2.72084	0.014739	17.8 kDa class I heat shock protein (17.8 kDa heat shock protein) (AtHsp17.8)
HS	Susceptible	TRINITY_DN10595_c0_g2	2.74446	0.00710194	Protein EARLY RESPONSIVE TO DEHYDRATION 15 (GmERD15)
HS	Susceptible	TRINITY_DN59110_c0_g1	2.77363	5.22019e-07	Heat shock protein 21, chloroplastic (25.3 kDa heat shock protein, chloroplastic) (AtHsp25.3)
HS	Susceptible	TRINITY_DN16936_c0_g2	2.81779	0.000147949	Gibberellin-regulated protein 8 (GAST1 protein homolog 8)
HS	Susceptible	TRINITY_DN60767_c0_g1	2.91827	0.00662688	Protodermal factor 1
HS	Susceptible	TRINITY_DN4500_c0_g3	2.94689	0.00834142	Glucan endo-1,3-beta-glucosidase 3 (EC 3.2.1.39) ((1->3)-beta-glucan endohydrolase 3) ((1->3)-beta-glucanase 3) (Beta-1,3-endoglucanase 3) (Beta-1,3-glucanase 3)
HS	Susceptible	TRINITY_DN21135_c3_g1	2.96405	0.0262821	TIR-only protein (BdTIR) (NAD(+) hydrolase TIR) (EC 3.2.2.6) (NADP(+) hydrolase TIR) (EC 3.2.2.-)
HS	Susceptible	TRINITY_DN22144_c0_g1	2.96695	0.0149791	Calcium-transporting ATPase 5, plasma membrane-type (OsACA5) (EC 7.2.2.10) (Ca(2+)-ATPase isoform 5) (OsACA6)
HS	Susceptible	TRINITY_DN7394_c0_g1	3.22717	0.0124312	Putative UPF0481 protein At3g02645
HS	Susceptible	TRINITY_DN58318_c2_g1	3.26312	0.0325414	Cytochrome P450 78A4 (EC 1.14.-.-)
HS	Susceptible	TRINITY_DN1044_c3_g1	3.27285	3.75017e-07	Lipase-like PAD4 (EC 2.3.1.-) (Protein ENHANCED DISEASE SUSCEPTIBILITY 9) (Protein PHYTOALEXIN DEFICIENT 4) (AtPAD4)
HS	Susceptible	TRINITY_DN58318_c0_g2	3.27391	0.0373523	Cytochrome P450 78A4 (EC 1.14.-.-)
HS	Susceptible	TRINITY_DN21022_c0_g1	3.30029	0.000512208	Small RNA degrading nuclease 1 (EC 3.1.-.-)
HS	Susceptible	TRINITY_DN16652_c1_g1	3.30722	0.036974	Calcium-dependent protein kinase 1 (AtCDPK 1) (CDPK 1) (EC 2.7.11.1) (Calcium-dependent protein kinase isoform AK1)
HS	Susceptible	TRINITY_DN12894_c0_g2	3.4209	0.00347167	Disease resistance protein TAO1 (EC 3.2.2.6) (Protein TARGET OF AVRB OPERATION 1)
HS	Susceptible	TRINITY_DN2353_c0_g1	3.43128	7.25149e-06	Patatin-like protein 2 (AtPLP2) (EC 3.1.1.-) (Patatin-related phospholipase A IIalpha) (pPLAIIa) (Phospholipase A IIA) (AtPLAIIA)
HS	Susceptible	TRINITY_DN18663_c1_g2	3.52676	0.00466247	Formate dehydrogenase, chloroplastic/mitochondrial (FDH) (EC 1.17.1.9) (NAD-dependent formate dehydrogenase)
HS	Susceptible	TRINITY_DN15641_c0_g1	3.96055	3.5862e-16	Heterogeneous nuclear ribonucleoprotein 1 (hnRNP1)
HS	Susceptible	TRINITY_DN20411_c1_g3	3.99116	0.0276284	Patatin-like protein 6 (AtPLP6) (EC 3.1.1.-) (Patatin-related phospholipase A IIIalpha) (pPLAIIIa) (Phospholipase A IIB) (AtPLAIIB)
HS	Susceptible	TRINITY_DN9523_c0_g2	4.18539	0.0321565	TMV resistance protein N (EC 3.2.2.6)
HS	Susceptible	TRINITY_DN16393_c0_g2	4.32439	0.0298083	Probable glucan endo-1,3-beta-glucosidase A6 (EC 3.2.1.39) ((1->3)-beta-glucan endohydrolase) ((1->3)-beta-glucanase) (Anther-specific protein A6) (Beta-1,3-endoglucanase) (Protein MATERNAL EFFECT EMBRYO ARREST 48)
HS	Susceptible	TRINITY_DN48419_c0_g2	4.32805	0.0399758	Glucan endo-1,3-beta-glucosidase 1 (EC 3.2.1.39) ((1->3)-beta-glucan endohydrolase 1) ((1->3)-beta-glucanase 1) (Beta-1,3-endoglucanase 1) (Beta-1,3-glucanase 1)
HS	Susceptible	TRINITY_DN2173_c1_g3	4.3729	0.00797131	Pentatricopeptide repeat-containing protein At3g49710
HS	Susceptible	TRINITY_DN2609_c0_g2	4.50389	0.0378686	Calcium-dependent protein kinase 17 (EC 2.7.11.1)
HS	Susceptible	TRINITY_DN2608_c1_g2	4.50544	0.0370562	Putative cysteine-rich receptor-like protein kinase 23 (Cysteine-rich RLK23) (EC 2.7.11.-)
HS	Susceptible	TRINITY_DN7192_c0_g3	4.51579	0.00102368	Endoglucanase 8 (EC 3.2.1.4) (Cellulase 1) (AtCEL1) (Endo-1,4-beta glucanase 8)
HS	Susceptible	TRINITY_DN11575_c0_g1	4.82888	0.00143407	Serine/threonine-protein kinase STY13 (EC 2.7.11.1) (AtSTYPK) (Serine/threonine/tyrosine-protein kinase 13)
HS	Susceptible	TRINITY_DN16767_c0_g1	4.99798	0.0241582	40S ribosomal protein S17
HS	Susceptible	TRINITY_DN14658_c2_g1	5.21461	0.00587768	Protein trichome birefringence-like 36
HS	Susceptible	TRINITY_DN3066_c1_g4	5.45145	0.0181261	Anthocyanidin-3-O-glucoside rhamnosyltransferase (EC 2.4.1.-) (Anthocyanin rhamnosyl transferase)
HS	Susceptible	TRINITY_DN94191_c0_g1	5.60049	0.0241582	Pentatricopeptide repeat-containing protein At4g31850, chloroplastic (Protein PROTON GRADIENT REGULATION 3)
HS	Susceptible	TRINITY_DN728_c2_g1	5.70471	0.0135473	Nicotinate phosphoribosyltransferase 2 (EC 6.3.4.21)
HS	Susceptible	TRINITY_DN37631_c0_g3	5.71097	0.0114399	Glutamate receptor 2.7 (Ligand-gated ion channel 2.7)
HS	Susceptible	TRINITY_DN1029_c1_g1	5.82678	0.00483575	Transcription factor MYB32 (Myb-related protein 32) (AtMYB32)
HS	Susceptible	TRINITY_DN3681_c0_g5	5.84434	0.0239386	ATP-dependent DNA helicase DDM1 (EC 3.6.4.12) (Protein CHROMATIN REMODELING 1) (AtCHR1) (CHR01) (Protein DECREASED DNA METHYLATION 1) (AtDDM1) (Protein SOMNIFEROUS 1) (SWI/SNF2-related matrix-associated actin-dependent regulator of chromatin DDM1)
HS	Susceptible	TRINITY_DN14631_c0_g1	6.02047	0.0231009	Mediator of RNA polymerase II transcription subunit 33A (REF4-related 1 protein) (REF4-resembling 1 protein)
HS	Susceptible	TRINITY_DN9907_c5_g1	6.09006	0.0147746	Pyruvate decarboxylase 1 (PDC) (EC 4.1.1.1)
HS	Susceptible	TRINITY_DN8115_c0_g1	6.10865	0.00147264	Nudix hydrolase 16, mitochondrial (AtNUDT16) (EC 3.6.1.-)
HS	Susceptible	TRINITY_DN17606_c1_g1	6.13424	0.00608011	Protein LATERAL ORGAN BOUNDARIES (ASYMMETRIC LEAVES 2-like protein 4) (AS2-like protein 4)
HS	Susceptible	TRINITY_DN12607_c3_g3	6.29483	0.00110614	Putative leucine-rich repeat receptor-like serine/threonine-protein kinase At2g24130 (EC 2.7.11.1)
HS	Susceptible	TRINITY_DN52021_c1_g1	6.38226	0.000754353	Subtilisin-like protease SBT5.3 (EC 3.4.21.-) (Auxin-induced in root cultures protein 3) (Subtilase subfamily 5 member 3) (AtSBT5.3) (Subtilisin-like protease AIR3)
HS	Susceptible	TRINITY_DN129035_c0_g1	6.3928	0.00130464	WRKY transcription factor 42 (WRKY DNA-binding protein 42)
HS	Susceptible	TRINITY_DN138268_c0_g1	6.41185	0.00144002	Histone-lysine N-methyltransferase family member SUVH2 (Cytosine-HMTase 2) (H3-K27-HMTase 2) (H4-K20-HMTase 2) (Histone H3-K9 methyltransferase 2) (H3-K9-HMTase 2) (Protein SET DOMAIN GROUP 3) (Suppressor of variegation 3-9 homolog protein 2) (Su(var)3-9 homolog protein 2)
HS	Susceptible	TRINITY_DN15089_c0_g1	6.64506	0.000261549	ABC transporter C family member 3 (ABC transporter ABCC.3) (AtABCC3) (EC 7.6.2.2) (ATP-energized glutathione S-conjugate pump 3) (Glutathione S-conjugate-transporting ATPase 3) (Multidrug resistance-associated protein 3)
HS	Susceptible	TRINITY_DN32075_c0_g2	6.75993	0.000328864	Inactive UDP-glycosyltransferase 79A6 (Inactive flavonol 3-O-glucoside (1->6) rhamnosyltransferase) (GmF3G6''Rt-b)
HS	Susceptible	TRINITY_DN5721_c3_g1	6.80865	5.49564e-05	Pentatricopeptide repeat-containing protein At1g11290, chloroplastic (Protein CHLORORESPIRATORY REDUCTION 22)
HS	Susceptible	TRINITY_DN30781_c0_g1	6.85561	0.00179192	Cytochrome P450 78A4 (EC 1.14.-.-)
HS	Susceptible	TRINITY_DN21166_c1_g1	6.85733	0.00115943	Probable aldo-keto reductase 4 (EC 1.1.1.-)
HS	Susceptible	TRINITY_DN6295_c1_g2	6.88656	0.000106513	Immune-associated nucleotide-binding protein 1 (AtIAN1) (AIG1-like protein)
HS	Susceptible	TRINITY_DN20225_c0_g3	6.89412	7.53427e-05	Syntaxin-124 (AtSYP124)
HS	Susceptible	TRINITY_DN12853_c1_g3	6.93249	0.00199686	Tubulin beta-5 chain (Beta-5-tubulin)
HS	Susceptible	TRINITY_DN58318_c3_g1	6.99764	0.000243359	Cytochrome P450 78A4 (EC 1.14.-.-)
HS	Susceptible	TRINITY_DN108440_c0_g1	7.08242	0.000120923	Pentatricopeptide repeat-containing protein At2g35030, mitochondrial
HS	Susceptible	TRINITY_DN107880_c0_g1	7.09566	0.000184408	ATP-dependent DNA helicase Q-like 4A (EC 3.6.4.12) (RecQ-like protein 4A) (AtRecQ4A) (AtRecQl4A) (SGS1-like protein) (AtSGS1)
HS	Susceptible	TRINITY_DN18294_c0_g3	7.229	2.59704e-06	Protein SIEVE ELEMENT OCCLUSION C (AtSEOc)
HS	Susceptible	TRINITY_DN2491_c0_g1	7.28569	0.00020071	Cinnamoyl-CoA reductase 2 (AtCCR2) (EC 1.2.1.44)
HS	Susceptible	TRINITY_DN22410_c1_g1	7.30119	0.000223003	UPF0481 protein At3g47200
HS	Susceptible	TRINITY_DN42813_c0_g1	7.36151	1.65768e-05	Uncharacterized protein At4g19900
HS	Susceptible	TRINITY_DN119242_c0_g1	7.59547	4.7988e-06	E3 ubiquitin-protein ligase ATL31 (EC 2.3.2.27) (Protein CARBON/NITROGEN INSENSITIVE 1) (Protein SUPER SURVIVAL 1) (RING-H2 finger protein ATL31) (RING-type E3 ubiquitin transferase ATL31)
HS	Susceptible	TRINITY_DN88538_c0_g1	7.6108	3.11309e-05	Disease resistance protein TAO1 (EC 3.2.2.6) (Protein TARGET OF AVRB OPERATION 1)
HS	Susceptible	TRINITY_DN46382_c0_g1	7.63393	5.01119e-06	Disease resistance protein TAO1 (EC 3.2.2.6) (Protein TARGET OF AVRB OPERATION 1)
HS	Susceptible	TRINITY_DN6361_c1_g1	7.97961	4.3915e-07	Disease resistance protein RPV1 (NAD(+) hydrolase RPV1) (EC 3.2.2.6) (Resistance to Plasmopara viticola protein) (MrRVP1)
HS	Susceptible	TRINITY_DN3952_c0_g3	8.1336	7.86277e-06	Dehydrodolichyl diphosphate synthase 6 (Dedol-PP synthase 6) (EC 2.5.1.-)
HS	Susceptible	TRINITY_DN6361_c0_g2	8.52648	1.64124e-07	Disease resistance protein TAO1 (EC 3.2.2.6) (Protein TARGET OF AVRB OPERATION 1)
HS	Susceptible	TRINITY_DN10891_c0_g2	8.64409	1.38256e-05	Cysteine proteinase inhibitor 3 (AtCYS-3)
HS	Susceptible	TRINITY_DN18294_c1_g1	8.68347	3.23563e-08	Protein SIEVE ELEMENT OCCLUSION C (AtSEOc)
HS	Susceptible	TRINITY_DN22410_c0_g1	8.91186	4.25854e-11	UPF0481 protein At3g47200
HSpm	Resistant	TRINITY_DN8839_c0_g2	11.5451	4.75558e-15	Fumarylacetoacetase (EC 3.7.1.2) (Fumarylacetoacetate hydrolase) (AtFAH) (Protein SHORT-DAY SENSITIVE CELL DEATH 1)
HSpm	Resistant	TRINITY_DN4409_c0_g2	11.1298	7.48947e-10	Ribonuclease 1 (EC 4.6.1.19)
HSpm	Resistant	TRINITY_DN8366_c0_g2	9.77592	1.48273e-09	UDP-glucosyl transferase 73B2 (EC 2.4.1.-) (Flavonol 7-O-glucosyltransferase) (EC 2.4.1.237) (UDP glucose:flavonoid 7-O-glucosyltransferase)
HSpm	Resistant	TRINITY_DN86673_c0_g1	9.5924	2.87204e-09	Exosome complex component RRP45A (Protein ECERIFERUM 7) (RRP45 homolog A) (Ribosomal RNA-processing protein 45A) (AtRRPA5a)
HSpm	Resistant	TRINITY_DN7846_c1_g2	8.70917	8.24947e-07	Pectinesterase (PE) (EC 3.1.1.11) (Pectin methylesterase)
HSpm	Resistant	TRINITY_DN81553_c0_g1	7.83213	0.000895345	E3 ubiquitin-protein ligase SIRP1 (EC 2.3.2.27) (Salt-induced RING finger protein 1) (OsSIRP1)
HSpm	Resistant	TRINITY_DN28412_c0_g2	7.6133	1.22667e-05	Rust resistance kinase Lr10 (EC 2.7.11.1) (Probable receptor-like serine/threonine-protein kinase LRK10)
HSpm	Resistant	TRINITY_DN120411_c0_g1	7.35279	0.000147899	Gibberellic acid methyltransferase 2 (Gibberellin A(4) carboxyl methyltransferase) (EC 2.1.1.276)
HSpm	Resistant	TRINITY_DN4488_c5_g1	7.22131	0.000473616	Putative pentatricopeptide repeat-containing protein At3g11460, mitochondrial (Mitochondrial RNA editing factor 10)
HSpm	Resistant	TRINITY_DN16384_c0_g1	7.07025	0.00051347	Geranylgeranyl pyrophosphate synthase, chloroplastic (GGPP synthase) (GGPS) (EC 2.5.1.-) ((2E,6E)-farnesyl diphosphate synthase) (Dimethylallyltranstransferase) (EC 2.5.1.1) (Farnesyl diphosphate synthase) (Farnesyltranstransferase) (EC 2.5.1.29) (Geranyltranstransferase) (EC 2.5.1.10)
HSpm	Resistant	TRINITY_DN10807_c2_g1	7.06763	0.00113914	Protein NRT1/ PTR FAMILY 7.3 (AtNPF7.3) (Nitrate transporter 1.5)
HSpm	Resistant	TRINITY_DN58836_c1_g1	6.83643	0.00163132	Acid phosphatase 1 (EC 3.1.3.2) (Apase-1(1))
HSpm	Resistant	TRINITY_DN5615_c7_g1	6.8165	0.00129046	Putative pentatricopeptide repeat-containing protein At3g23330
HSpm	Resistant	TRINITY_DN67515_c0_g1	6.8044	0.000524028	Probable receptor-like protein kinase At1g11050 (EC 2.7.11.1)
HSpm	Resistant	TRINITY_DN17945_c0_g1	6.68072	0.00777714	Purple acid phosphatase 8 (EC 3.1.3.2)
HSpm	Resistant	TRINITY_DN8964_c2_g1	6.65868	0.00760571	bZIP transcription factor 11 (AtbZIP11) (G-box-binding factor 6) (bZIP transcription factor ATB2)
HSpm	Resistant	TRINITY_DN3397_c0_g2	6.51729	0.00976714	Oligopeptide transporter 3 (AtOPT3)
HSpm	Resistant	TRINITY_DN152742_c0_g1	6.41613	0.00618026	LRR receptor-like serine/threonine-protein kinase RGI1 (EC 2.7.11.1) (Protein RECEPTOR OF RGF1 4) (Protein RGF1 INSENSITIVE 1) (Protein ROOT CLAVATA-HOMOLOG1 2)
HSpm	Resistant	TRINITY_DN6817_c0_g1	6.39898	0.0364209	Pentatricopeptide repeat-containing protein At3g49170, chloroplastic (Protein EMBRYO DEFECTIVE 2261)
HSpm	Resistant	TRINITY_DN2850_c11_g1	6.26749	0.00317583	Putative pentatricopeptide repeat-containing protein At3g23330
HSpm	Resistant	TRINITY_DN16997_c0_g1	6.09164	0.016312	Pentatricopeptide repeat-containing protein At1g64100
HSpm	Resistant	TRINITY_DN22453_c0_g1	6.08902	0.0373098	Tryptophan aminotransferase-related protein 4 (EC 2.6.1.-)
HSpm	Resistant	TRINITY_DN17052_c1_g1	5.99413	0.00884033	B2 protein
HSpm	Resistant	TRINITY_DN111118_c0_g1	5.96096	0.0161796	Transcription factor TCP24
HSpm	Resistant	TRINITY_DN82230_c0_g1	5.66194	0.0419644	Pentatricopeptide repeat-containing protein At3g57430, chloroplastic (Protein ORGANELLE TRANSCRIPT PROCESSING 84)
HSpm	Resistant	TRINITY_DN51842_c0_g3	5.62956	0.0248474	Mitotic spindle checkpoint protein BUBR1 (BUB1-related protein 1)
HSpm	Resistant	TRINITY_DN16767_c0_g1	5.52998	0.000913131	40S ribosomal protein S17
HSpm	Resistant	TRINITY_DN41186_c4_g1	5.11407	0.00554737	Pentatricopeptide repeat-containing protein At2g33760
HSpm	Resistant	TRINITY_DN5545_c0_g1	4.65485	0.0231429	High mobility group B protein 3 (High mobility group protein B 2) (AtHMGbeta2) (HMG beta 2) (Nucleosome/chromatin assembly factor group D 03) (Nucleosome/chromatin assembly factor group D 3)
HSpm	Resistant	TRINITY_DN11786_c0_g1	4.51795	0.00677797	Heat shock protein 81-1 (HSP81-1) (Heat shock protein 82)
HSpm	Resistant	TRINITY_DN779_c0_g1	4.49043	0.000778723	Lipase-like PAD4 (EC 2.3.1.-) (Protein ENHANCED DISEASE SUSCEPTIBILITY 9) (Protein PHYTOALEXIN DEFICIENT 4) (AtPAD4)
HSpm	Resistant	TRINITY_DN136884_c0_g1	4.43664	0.0373098	Protein NUCLEAR FUSION DEFECTIVE 4
HSpm	Resistant	TRINITY_DN34179_c0_g1	4.41373	0.0353052	Laccase-12 (EC 1.10.3.2) (Benzenediol:oxygen oxidoreductase 12) (Diphenol oxidase 12) (Urishiol oxidase 12)
HSpm	Resistant	TRINITY_DN1812_c0_g2	3.81879	0.0204551	RNA-directed DNA polymerase homolog (EC 2.7.7.48) (Reverse transcriptase homolog)
HSpm	Resistant	TRINITY_DN154220_c0_g1	3.80669	0.0447678	Abscisic acid receptor PYL4 (ABI1-binding protein 2) (PYR1-like protein 4) (Regulatory components of ABA receptor 10)
HSpm	Resistant	TRINITY_DN6440_c0_g2	3.19844	0.00662515	Peptidyl-prolyl cis-trans isomerase FKBP20-1 (PPIase FKBP20-1) (EC 5.2.1.8) (FK506-binding protein 20-1) (AtFKBP20-1) (Immunophilin FKBP20-1) (Rotamase)
HSpm	Resistant	TRINITY_DN11400_c0_g2	2.88501	0.0014653	Stem-specific protein TSJT1
HSpm	Resistant	TRINITY_DN17054_c0_g1	2.44364	0.0349773	Alcohol dehydrogenase (EC 1.1.1.1)
HSpm	Resistant	TRINITY_DN14518_c0_g2	2.32319	0.0348941	DnaJ protein P58IPK homolog A (OsP58A) (Chaperone protein dnaJ C16) (OsDjC16)
HSpm	Resistant	TRINITY_DN1532_c3_g1	2.30321	0.000403927	Sugar transport protein 7 (Hexose transporter 7)
HSpm	Resistant	TRINITY_DN20127_c0_g1	2.29461	0.00021445	Late embryogenesis abundant protein At5g17165
HSpm	Resistant	TRINITY_DN30800_c0_g3	2.20888	0.00141222	Carotene epsilon-monooxygenase, chloroplastic (EC 1.14.14.158) (Cytochrome P450 97C1) (Protein LUTEIN DEFICIENT 1)
HSpm	Resistant	TRINITY_DN14434_c0_g2	1.95868	0.0024006	Basic blue protein (CBP) (Cusacyanin) (Plantacyanin)
HSpm	Resistant	TRINITY_DN19750_c0_g2	1.75371	0.000593193	UDP-glycosyltransferase 73E1 (EC 2.4.1.-)
HSpm	Resistant	TRINITY_DN22308_c0_g1	1.67	0.0338046	Histone H2AX
HSpm	Resistant	TRINITY_DN3523_c1_g2	1.42249	0.00177392	UDP-glucosyl transferase 73B2 (EC 2.4.1.-) (Flavonol 7-O-glucosyltransferase) (EC 2.4.1.237) (UDP glucose:flavonoid 7-O-glucosyltransferase)
HSpm	Resistant	TRINITY_DN5352_c1_g1	1.37798	0.048519	Shikimate O-hydroxycinnamoyltransferase (EC 2.3.1.133) (Hydroxycinnamoyl transferase) (Hydroxycinnamoyl-Coenzyme A shikimate/quinate hydroxycinnamoyltransferase)
HSpm	Resistant	TRINITY_DN9405_c0_g1	1.3768	0.0349773	Cytochrome b5
HSpm	Resistant	TRINITY_DN26429_c0_g1	1.35029	0.00826072	Protein LEAD-SENSITIVE 1 (Protein Pb-SENSITIVE 1)
HSpm	Resistant	TRINITY_DN477_c1_g3	1.32805	0.0373098	UDP-glycosyltransferase 73C3 (EC 2.4.1.-)
HSpm	Resistant	TRINITY_DN8546_c0_g2	1.22988	0.0231394	Receptor protein kinase TMK1 (EC 2.7.11.1) (BARK1-like kinase 1) (Transmembrane kinase 1)
HSpm	Resistant	TRINITY_DN7533_c0_g4	1.18059	0.0386384	Dirigent protein 1 (AtDIR1)
HSpm	Resistant	TRINITY_DN59110_c0_g1	1.17472	0.0155664	Heat shock protein 21, chloroplastic (25.3 kDa heat shock protein, chloroplastic) (AtHsp25.3)
HSpm	Resistant	TRINITY_DN74207_c0_g1	1.16454	0.027704	Integrin-linked protein kinase 1 (EC 2.7.11.1) (Ankyrin protein kinase 1)
HSpm	Resistant	TRINITY_DN14133_c0_g1	1.13977	0.00517337	Probable disease resistance protein RPP1 (Probable NAD(+) hydrolase RPP1) (EC 3.2.2.6) (Protein RECOGNITION OF PERONOSPORA PARASITICA 1)
HSpm	Resistant	TRINITY_DN62602_c0_g2	1.12542	0.00339154	GDP-mannose transporter GONST3 (Protein GOLGI NUCLEOTIDE SUGAR TRANSPORTER 3)
HSpm	Resistant	TRINITY_DN17184_c0_g1	1.11063	0.0493869	Putative WEB family protein At1g65010, chloroplastic
HSpm	Resistant	TRINITY_DN18867_c0_g1	1.00402	0.000184221	Dirigent protein 23 (AtDIR23)
HSpm	Susceptible	TRINITY_DN1388_c0_g1	1.01884	0.00689431	Antimicrobial peptide 1 (10.6 kDa protein) (PMAP1)
HSpm	Susceptible	TRINITY_DN11111_c1_g1	1.02867	0.004735	Bifunctional monothiol glutaredoxin-S16, chloroplastic (AtGrxS16) (Atypical GIY-YIG endonuclease) (EC 3.1.-.-) (CAX-interacting protein 2) (CAXIP1-like protein)
HSpm	Susceptible	TRINITY_DN2433_c0_g1	1.04193	0.000982867	Peptide methionine sulfoxide reductase A4, chloroplastic (AtMSRA4) (EC 1.8.4.11) (Peptide-methionine (S)-S-oxide reductase) (Peptide Met(O) reductase) (Protein-methionine-S-oxide reductase)
HSpm	Susceptible	TRINITY_DN26429_c0_g2	1.04239	0.0301257	Protein LEAD-SENSITIVE 1 (Protein Pb-SENSITIVE 1)
HSpm	Susceptible	TRINITY_DN18499_c0_g1	1.05596	0.0375098	Late embryogenesis abundant protein At5g17165
HSpm	Susceptible	TRINITY_DN15337_c0_g1	1.06423	0.00208448	Cyclic dof factor 2 (Dof zinc finger protein DOF5.2) (AtDOF5.2)
HSpm	Susceptible	TRINITY_DN10498_c0_g1	1.12064	0.00844702	Reticulon-like protein B8 (AtRTNLB8)
HSpm	Susceptible	TRINITY_DN3316_c0_g1	1.18964	0.000614783	Ultraviolet-B receptor UVR8 (Protein UV-B RESISTANCE 8) (RCC1 domain-containing protein UVR8)
HSpm	Susceptible	TRINITY_DN16279_c0_g2	1.19455	0.00501036	CBL-interacting serine/threonine-protein kinase 23 (EC 2.7.11.1) (Protein LOW-K(+)-SENSITIVE 1) (SNF1-related kinase 3.23) (SOS2-like protein kinase PKS17)
HSpm	Susceptible	TRINITY_DN3725_c0_g2	1.21702	8.64227e-05	Pectin acetylesterase 3 (EC 3.1.1.-)
HSpm	Susceptible	TRINITY_DN11_c0_g2	1.22025	0.0289085	Protein NUCLEAR FUSION DEFECTIVE 4
HSpm	Susceptible	TRINITY_DN3896_c0_g1	1.27525	0.0321415	CBL-interacting serine/threonine-protein kinase 19 (EC 2.7.11.1) (SNF1-related kinase 3.5) (SOS2-like protein kinase PKS21)
HSpm	Susceptible	TRINITY_DN12180_c0_g1	1.29122	0.0374884	10 kDa chaperonin, mitochondrial (Chaperonin 10) (CPN10) (Protein groES)
HSpm	Susceptible	TRINITY_DN9797_c0_g1	1.36299	0.000977574	GDSL esterase/lipase At5g03610 (EC 3.1.1.-) (Extracellular lipase At5g03610)
HSpm	Susceptible	TRINITY_DN32942_c0_g1	1.3869	0.0334118	N-terminal acetyltransferase A complex auxiliary subunit NAA15 (AtNAA15) (Protein OMISHA)
HSpm	Susceptible	TRINITY_DN16748_c0_g2	1.40654	0.0109727	E3 ubiquitin ligase PQT3-like (EC 2.3.2.27)
HSpm	Susceptible	TRINITY_DN25289_c0_g2	1.42681	0.0213542	Putative elongation factor TypA-like SVR3, chloroplastic (Protein HAPPY ON NORFLURAZON 23) (Protein SUPPRESSOR OF VARIEGATION 3)
HSpm	Susceptible	TRINITY_DN12582_c0_g2	1.45302	0.000217534	Probable lysophospholipase BODYGUARD 3 (AtBDG3) (EC 3.1.1.-)
HSpm	Susceptible	TRINITY_DN2884_c0_g3	1.5067	0.00136341	Hydrophobic protein RCI2A (Low temperature and salt-responsive protein LTI6A)
HSpm	Susceptible	TRINITY_DN3066_c0_g1	1.55199	0.0129386	UDP-glycosyltransferase 91A1 (EC 2.4.1.-)
HSpm	Susceptible	TRINITY_DN1827_c1_g1	1.61852	6.97521e-05	Abscisic acid receptor PYL4 (ABI1-binding protein 2) (PYR1-like protein 4) (Regulatory components of ABA receptor 10)
HSpm	Susceptible	TRINITY_DN9904_c0_g1	1.61888	0.0199253	Protein LATE ELONGATED HYPOCOTYL (PhLHY)
HSpm	Susceptible	TRINITY_DN1966_c0_g1	1.63686	0.00199991	ABC transporter A family member 7 (ABC transporter ABCA.7) (AtABCA7) (Probable ABC2 homolog 6)
HSpm	Susceptible	TRINITY_DN3931_c1_g3	1.6695	0.0239674	Fatty acyl-CoA reductase 1 (EC 1.2.1.84)
HSpm	Susceptible	TRINITY_DN7639_c0_g1	1.6979	0.00677343	3-oxo-Delta(4,5)-steroid 5-beta-reductase (EC 1.3.1.3) (Delta(4)-3-oxosteroid 5-beta-reductase) (Delta-4,5-steroid 5-beta-reductase) (At5beta-StR) (Progesterone 5-beta-reductase) (5beta-POR) (Protein VEIN PATTERNING 1)
HSpm	Susceptible	TRINITY_DN28337_c1_g2	1.72812	0.0367471	Cytochrome P450 750A1 (EC 1.14.-.-) (Cytochrome P450 CYPC)
HSpm	Susceptible	TRINITY_DN5396_c0_g2	1.85666	0.0060813	WAT1-related protein At5g07050
HSpm	Susceptible	TRINITY_DN9571_c0_g1	1.88017	2.57237e-05	Disease resistance protein TAO1 (EC 3.2.2.6) (Protein TARGET OF AVRB OPERATION 1)
HSpm	Susceptible	TRINITY_DN12395_c0_g1	1.91623	0.0116523	Pentatricopeptide repeat-containing protein At1g20230
HSpm	Susceptible	TRINITY_DN25165_c1_g1	2.23099	7.9514e-05	Protein GAMETE EXPRESSED 1
HSpm	Susceptible	TRINITY_DN9183_c0_g1	2.32209	0.0323232	Isoamylase 2, chloroplastic (AtISA2) (Protein DEBRANCHING ENZYME 1)
HSpm	Susceptible	TRINITY_DN16872_c0_g3	2.34097	0.0334118	Cytochrome P450 78A9 (EC 1.14.-.-)
HSpm	Susceptible	TRINITY_DN5396_c0_g3	2.36957	0.000686379	WAT1-related protein At5g07050
HSpm	Susceptible	TRINITY_DN19606_c0_g2	2.37949	0.0171537	Probable prolyl 4-hydroxylase 3 (AtP4H3) (EC 1.14.11.2)
HSpm	Susceptible	TRINITY_DN74526_c0_g2	2.40651	0.0146737	Transcription factor MYB61 (Myb-related protein 61) (AtMYB61)
HSpm	Susceptible	TRINITY_DN18496_c0_g3	2.44068	0.000977574	UDP-glycosyltransferase 73C9 (EC 2.4.1.-)
HSpm	Susceptible	TRINITY_DN7438_c1_g1	2.75567	0.0424151	AP2/ERF and B3 domain-containing transcription repressor RAV2 (Ethylene-responsive transcription factor RAV2) (Protein RELATED TO ABI3/VP1 2) (Protein RELATED TO APETALA2 8) (Protein TEMPRANILLO 2)
HSpm	Susceptible	TRINITY_DN14763_c0_g2	2.95274	0.0458792	L-type lectin-domain containing receptor kinase S.4 (LecRK-S.4) (EC 2.7.11.1)
HSpm	Susceptible	TRINITY_DN21516_c0_g1	3.05682	0.000873207	WAT1-related protein At2g37450
HSpm	Susceptible	TRINITY_DN52944_c0_g2	3.20706	0.0224462	Ribosome-recycling factor, chloroplastic (RRF) (CpFrr) (RRFHCP) (Ribosome-releasing factor, chloroplastic)
HSpm	Susceptible	TRINITY_DN25684_c0_g1	3.57681	0.019332	Pentatricopeptide repeat-containing protein At3g12770
HSpm	Susceptible	TRINITY_DN40220_c2_g1	3.75626	0.00193006	Receptor-like protein 43 (AtRLP43)
HSpm	Susceptible	TRINITY_DN4270_c0_g1	4.58211	0.0113457	Chlorophyll a-b binding protein 6A, chloroplastic (LHCI type I CAB-6A) (Light-harvesting complex I 26 kDa protein)
HSpm	Susceptible	TRINITY_DN28248_c0_g1	4.78035	0.0203092	Pentatricopeptide repeat-containing protein At4g04370
HSpm	Susceptible	TRINITY_DN13659_c0_g2	5.94165	6.63878e-05	Imidazoleglycerol-phosphate dehydratase, chloroplastic (IGPD) (EC 4.2.1.19)
HSpm	Susceptible	TRINITY_DN89535_c0_g1	6.02032	0.0187955	Transcription factor TCP2 (Protein TEOSINTE BRANCHED 1) (Protein TEOSINTE-LIKE1, CYCLOIDEA, and PROLIFERATING CELL FACTOR 2)
HSpm	Susceptible	TRINITY_DN121871_c0_g1	6.10921	0.0243178	Linoleate 9S-lipoxygenase 1 (EC 1.13.11.58) (Lipoxygenase 1) (AtLOX1)
HSpm	Susceptible	TRINITY_DN2084_c16_g1	6.38643	0.01731	Putative pentatricopeptide repeat-containing protein At3g13770, mitochondrial
HSpm	Susceptible	TRINITY_DN99163_c0_g1	6.59132	0.000977574	Pentatricopeptide repeat-containing protein At2g13600
HSpm	Susceptible	TRINITY_DN46104_c0_g1	6.69759	0.000786178	Leucoanthocyanidin reductase (Leucocyanidin reductase) (EC 1.17.1.3)
HSpm	Susceptible	TRINITY_DN13583_c2_g1	6.70304	0.00519267	Inorganic pyrophosphatase TTM2 (EC 3.6.1.1) (Triphosphate tunnel metalloenzyme 2) (AtTTM2)
HSpm	Susceptible	TRINITY_DN115413_c0_g1	6.75211	6.60916e-06	ATP synthase subunit alpha, mitochondrial
HSpm	Susceptible	TRINITY_DN22520_c0_g1	6.7524	1.20578e-07	CLIP-associated protein (AtCLASP)
HSpm	Susceptible	TRINITY_DN3062_c0_g2	6.87627	0.0213542	Pathogenesis-related thaumatin-like protein 3.5 (allergen Cry j 3.5)
HSpm	Susceptible	TRINITY_DN25006_c1_g1	6.89599	0.000593193	Cytochrome P450 716B2 (EC 1.14.-.-) (Cytochrome P450 CYPA2)
HSpm	Susceptible	TRINITY_DN9214_c1_g1	6.95625	0.000397061	Pentatricopeptide repeat-containing protein At4g33170
HSpm	Susceptible	TRINITY_DN2397_c0_g1	6.9697	4.45786e-05	Thaumatin-like protein
HSpm	Susceptible	TRINITY_DN22060_c1_g3	6.99497	5.65091e-05	Putative pentatricopeptide repeat-containing protein At3g49142
HSpm	Susceptible	TRINITY_DN16626_c1_g3	7.07314	2.83916e-05	60S ribosomal protein L14-1
HSpm	Susceptible	TRINITY_DN27777_c0_g1	7.16859	1.68843e-05	Callose synthase 3 (EC 2.4.1.34) (1,3-beta-glucan synthase) (Protein GLUCAN SYNTHASE-LIKE 12)
HSpm	Susceptible	TRINITY_DN88963_c0_g1	7.37363	3.20933e-05	Putative leucine-rich repeat receptor-like serine/threonine-protein kinase At2g24130 (EC 2.7.11.1)
HSpm	Susceptible	TRINITY_DN11681_c0_g3	7.60643	2.02315e-07	Pentatricopeptide repeat-containing protein At2g35030, mitochondrial
HSpm	Susceptible	TRINITY_DN34586_c0_g4	7.67473	1.71958e-05	Pentatricopeptide repeat-containing protein At4g33990 (Protein EMBRYO DEFECTIVE 2758)
HSpm	Susceptible	TRINITY_DN30496_c5_g1	7.95216	3.77833e-06	LRR receptor-like serine/threonine-protein kinase EFR (EC 2.7.11.1) (Elongation factor Tu receptor) (EF-Tu receptor)
HSpm	Susceptible	TRINITY_DN3837_c0_g3	8.42358	2.89654e-07	Pentatricopeptide repeat-containing protein At4g02750
HSpm	Susceptible	TRINITY_DN3512_c2_g2	8.47812	2.55659e-09	Pentatricopeptide repeat-containing protein At2g35030, mitochondrial
HSpm	Susceptible	TRINITY_DN16401_c0_g1	8.55519	9.73964e-09	Disease resistance protein UNI (Protein UNI)
HSpm	Susceptible	TRINITY_DN41009_c0_g1	9.37296	1.14383e-07	Ubiquitin carboxyl-terminal hydrolase 8 (EC 3.4.19.12) (Deubiquitinating enzyme 8) (AtUBP8) (Ubiquitin thioesterase 8) (Ubiquitin-specific-processing protease 8)
HSpm	Susceptible	TRINITY_DN19999_c0_g1	12.9769	4.13583e-11	S-formylglutathione hydrolase (AtSFGH) (EC 3.1.2.12) (Esterase D)

## Sheet: Supplementary Table 8
Supplementary Table 8. Hub genes in the paleturquoise module.
Trinity ID	Protein name
TRINITY_DN10181_c0_g1	Small heat shock protein, chloroplastic
TRINITY_DN10181_c0_g2	Small heat shock protein, chloroplastic
TRINITY_DN11725_c0_g2	Heat shock 70 kDa protein 8 (Heat shock protein 70-8) (AtHsp70-8) (Heat-shock protein 70T-2)
TRINITY_DN1175_c0_g1	Heat shock protein 82 (Fragment)
TRINITY_DN1235_c1_g1	Heat shock 70 kDa protein 4 (Heat shock cognate 70 kDa protein 4) (Heat shock cognate protein 70-4) (AtHsc70-4) (Heat shock protein 70-4) (AtHsp70-4)
TRINITY_DN13013_c0_g1	Heat shock protein 82 (Fragment)
TRINITY_DN1381_c0_g1	Heat shock protein 90-1 (AtHSP90.1) (AtHsp90-1) (Heat shock protein 81-1) (Hsp81-1) (Heat shock protein 83)
TRINITY_DN1578_c0_g1	Heat shock protein 83
TRINITY_DN16167_c0_g1	22.0 kDa heat shock protein (AtHsp22.0)
TRINITY_DN1707_c0_g1	Heat shock 70 kDa protein
TRINITY_DN19436_c0_g1	Heat shock protein 90-1 (AtHSP90.1) (AtHsp90-1) (Heat shock protein 81-1) (Hsp81-1) (Heat shock protein 83)
TRINITY_DN2060_c1_g1	17.1 kDa class II heat shock protein
TRINITY_DN221_c0_g1	17.8 kDa class I heat shock protein (Clone DCHSP17.7)
TRINITY_DN3026_c0_g1	18.1 kDa class I heat shock protein (Fragment)
TRINITY_DN4601_c0_g1	Chaperone protein ClpB1 (ATP-dependent Clp protease ATP-binding subunit ClpB homolog 1) (Casein lytic proteinase B1) (Heat shock protein 101)
TRINITY_DN55288_c0_g1	17.4 kDa class III heat shock protein (17.4 kDa heat shock protein 2) (AtHsp17.4B)
TRINITY_DN59110_c0_g1	Heat shock protein 21, chloroplastic (25.3 kDa heat shock protein, chloroplastic) (AtHsp25.3)
TRINITY_DN7109_c0_g1	Heat shock protein 21, chloroplastic (25.3 kDa heat shock protein, chloroplastic) (AtHsp25.3)
TRINITY_DN865_c0_g2	18.6 kDa class III heat shock protein (18.6 kDa heat shock protein) (OsHsp18.6)
TRINITY_DN8313_c0_g1	17.7 kDa class I heat shock protein (Hsp19.9)
TRINITY_DN17841_c0_g1	L-ascorbate peroxidase 2, cytosolic (EC 1.11.1.11) (L-ascorbate peroxidase 1b) (APX1b) (AtAPx02)
TRINITY_DN27436_c0_g1	Peptide methionine sulfoxide reductase A3 (AtMSRA3) (EC 1.8.4.11) (Peptide-methionine (S)-S-oxide reductase) (Peptide Met(O) reductase) (Protein-methionine-S-oxide reductase)
TRINITY_DN100276_c0_g1	Protein BOBBER 1
TRINITY_DN1109_c0_g1	Multiprotein-bridging factor 1c
TRINITY_DN118470_c0_g1	Protein disulfide isomerase-like 2-3 (OsPDIL2-3) (EC 5.3.4.1) (Protein disulfide isomerase-like 5-1) (OsPDIL5-1)
TRINITY_DN10162_c0_g2	4-hydroxy-3-methylbut-2-enyl diphosphate reductase, chloroplastic (EC 1.17.7.4)
TRINITY_DN10315_c0_g2	Luminal-binding protein 4 (BiP 4) (78 kDa glucose-regulated protein homolog 4) (GRP-78-4)
TRINITY_DN10776_c0_g1	Splicing factor U2af small subunit A (U2 auxiliary factor 35 kDa subunit A) (U2 small nuclear ribonucleoprotein auxiliary factor small subunit A) (U2 snRNP auxiliary factor small subunit A) (Zinc finger CCCH domain-containing protein 8) (AtC3H8)
TRINITY_DN11541_c0_g1	3-ketoacyl-CoA synthase 4 (KCS-4) (EC 2.3.1.199) (Very long-chain fatty acid condensing enzyme 4) (VLCFA condensing enzyme 4)
TRINITY_DN115545_c0_g1	Leucine-rich repeat protein 2 (AtLRR2)
TRINITY_DN12579_c0_g1	DnaJ protein ERDJ3B (Chaperone protein dnaJ 19) (AtDjB19) (AtJ19) (Endoplasmic reticulum dnaJ domain-containing protein 3B) (AtERdj3B) (Protein SCJ1 homolog ERDJ3B)
TRINITY_DN13451_c0_g1	Cytochrome P450 86B1 (EC 1.14.-.-)
TRINITY_DN15001_c0_g2	Ran-binding protein 1 homolog c
TRINITY_DN1676_c0_g4	Aquaporin TIP1-1 (Aquaporin TIP) (Gamma-tonoplast intrinsic protein) (Gamma-TIP) (Tonoplast intrinsic protein 1-1) (AtTIP1;1) (Tonoplast intrinsic protein, root-specific RB7)
TRINITY_DN1815_c0_g1	Mitochondrial thiamine diphosphate carrier 2
TRINITY_DN2178_c0_g1	Fatty acyl-CoA reductase 2, chloroplastic (AtFAR2) (EC 1.2.1.84) (Fatty acid reductase 2) (Male sterility protein 2)
TRINITY_DN2312_c0_g1	Protein SULFUR DEFICIENCY-INDUCED 1 (AtSDI1)
TRINITY_DN280_c0_g2	Zinc finger protein 1 (AtZFP1)
TRINITY_DN291_c0_g1	Probable disease resistance protein At4g27220
TRINITY_DN3021_c0_g1	Amino acid permease 1 (Amino acid transporter AAP1) (Neutral amino acid transporter II)
TRINITY_DN3033_c0_g1	Protein VASCULAR ASSOCIATED DEATH 1, chloroplastic
TRINITY_DN3080_c1_g4	Non-specific phospholipase C1 (EC 3.1.-.-)
TRINITY_DN33130_c0_g1	Inactive beta-amylase 9 (1,4-alpha-D-glucan maltohydrolase) (Inactive beta-amylase 3)
TRINITY_DN3380_c0_g1	Splicing factor U2af small subunit B (U2 auxiliary factor 35 kDa subunit B) (U2 small nuclear ribonucleoprotein auxiliary factor small subunit B) (U2 snRNP auxiliary factor small subunit B) (Zinc finger CCCH domain-containing protein 60) (AtC3H60)
TRINITY_DN3508_c0_g1	Methyl-CpG-binding domain-containing protein 6 (AtMBD6) (MBD06) (Methyl-CpG-binding protein MBD6)
TRINITY_DN3890_c0_g1	Serine/arginine-rich SC35-like splicing factor SCL30A (At-SCL30A) (AtSCL30A) (SC35-like splicing factor 30A) (Serine/arginine-rich splicing factor 30A)
TRINITY_DN505_c0_g1	ATP-dependent zinc metalloprotease FTSH 2, chloroplastic (AtFTSH2) (EC 3.4.24.-) (Protein VARIEGATED 2)
TRINITY_DN559_c0_g3	E3 ubiquitin-protein ligase At4g11680 (EC 2.3.2.27) (RING finger protein At4g11680) (RING-type E3 ubiquitin transferase At4g11680)
TRINITY_DN55910_c1_g1	Probable ascorbate-specific transmembrane electron transporter 1 (EC 1.-.-.-) (Cytochrome b561-1)
TRINITY_DN62183_c0_g1	Tubulin beta-6 chain (Beta-6-tubulin)
TRINITY_DN62862_c0_g1	KH domain-containing protein At4g26480 (Quaking-like protein 1)
TRINITY_DN6377_c0_g1	Serine/arginine-rich splicing factor SC35 (At-SC35) (AtSC35) (SC35-like splicing factor)
TRINITY_DN7922_c0_g1	Granule-bound starch synthase 2, chloroplastic/amyloplastic (EC 2.4.1.21) (Granule-bound starch synthase II) (GBSS-II) (SS II)
TRINITY_DN8243_c0_g1	Uncharacterized protein OsI_027940
TRINITY_DN8370_c2_g2	Sm-like protein LSM7 (AtLSM7) (Protein EMBRYO DEFECTIVE 2816) (U6 snRNA-associated Sm-like protein LSM7)
TRINITY_DN8417_c0_g1	Serine/threonine-protein kinase AFC2 (EC 2.7.12.1)
TRINITY_DN8450_c0_g1	Serine/arginine-rich-splicing factor SR34 (At-SR34) (At-SRp34) (AtSR34) (Pre-mRNA-splicing factor SF2) (SR1 protein)
TRINITY_DN888_c0_g1	Leucoanthocyanidin dioxygenase (LDOX) (Leucocyanidin oxygenase) (EC 1.14.20.4) (Anthocyanidin synthase) (Leucoanthocyanidin hydroxylase)
